# Supplementary material for: Occurrence and Toxicity Mechanisms of Perfluorononanoic Acid, Perfluorodecanoic Acid, and Perfluoroundecanoic Acid in Fish: A Review
Source: Toxics. 2025 May 26;13(6):436. doi: 10.3390/toxics13060436 (PMC12196793; doi:10.3390/toxics13060436)
Supplement: Supplementary file 1 [file toxics-13-00436-s001.zip]

Archive with 1 entries (1 files):
- toxics-3575637-supplementary.xlsx
