# Supplementary material for: Occurrence and Toxicity Mechanisms of Perfluorononanoic Acid, Perfluorodecanoic Acid, and Perfluoroundecanoic Acid in Fish: A Review
Source: Toxics. 2025 May 26;13(6):436. doi: 10.3390/toxics13060436 (PMC12196793; doi:10.3390/toxics13060436)
Supplement: Supplementary file 1 [file toxics-13-00436-s001.zip › toxics-3575637-supplementary.xlsx]

## Sheet: Table S1
Name	Parent Folder	# of Entities	Expanded # of Entities	Overlap	Percent Overlap	Overlapping Entities	p-value	Jaccard similarity	Hit type
TNF -> STAT Expression Targets	TNF Receptor Superfamily Expression Biomarkers; TNF Receptor Superfamily Expression Biomarkers (Expression Biomarkers: Receptor-specific)	83	98	47	47	SERPINE1;SLC2A2;CXCL10;IRF1;MMP2;AKT1;SCD;ABCA1;IL18R1;CYP7A1;N-POMC;gamma-MSH;alpha-MSH;corticotropin-like intermediate peptide;gamma-lipotropin;beta-lipotropin;beta-endorphin;beta-MSH;IL6;TNF;TNFRSF1A;CCND1;BCL2;LCN2;LDHA;CRP;SLC27A1;TAP1;PPARA;PPARG;LPL;ICAM1;CD36;SCARB1;S100A9;CD40;NOS2;HGF;HIF1A;VEGFA;NR1H3;ACTH;met-enkephalin;STAT3;STAT5B;BIRC5;CAT	5.19474e-21	0.0246978	Biomarkers
Insulin -> CEBPA/CTNNB/FOXA/FOXO Expression Targets	INSULIN-IGFR1/INSR Expression Biomarkers; INSULIN-IGFR1/INSR Expression Biomarkers (Receptor Tyrosine Kinases Expression Biomarkers)	145	192	68	35	GSK3B;DDIT3;SERPINE1;FGF2;IRS1;PCK2;FOXO3;progesterone receptor A;progesterone receptor B;PDK4;AKT1;TNFSF10;ESR1;SCD;TERT;ABCA1;IGFBP1;IGFBP3;CYP7A1;MAT2A;PRL;N-POMC;gamma-MSH;alpha-MSH;corticotropin-like intermediate peptide;CEBPB;gamma-lipotropin;ACTB;beta-lipotropin;beta-endorphin;beta-MSH;IL2;FASN;IL4;IL6;DBI;IL10;CCND1;APOC3;RUNX2;FAS;LDLR;CCNA2;CCND2;GCK;LHB;IRS2;PPARA;PPARG;RETN;LPL;CD36;G…	7.28266e-21	0.034413	Biomarkers
Insulin -> STAT Expression Targets	INSULIN-IGFR1/INSR Expression Biomarkers; INSULIN-IGFR1/INSR Expression Biomarkers (Receptor Tyrosine Kinases Expression Biomarkers)	132	182	64	35	DDIT3;SERPINE1;FGF2;PCK2;progesterone receptor A;progesterone receptor B;PDK4;A2M;ESR1;SCD;TERT;ABCA1;IGF1;IGFBP1;CYP7A1;MAT2A;CYP19A1;PRL;N-POMC;gamma-MSH;alpha-MSH;corticotropin-like intermediate peptide;CEBPB;gamma-lipotropin;CEBPD;ACTB;beta-lipotropin;beta-endorphin;beta-MSH;IL2;FASN;IL4;IL6;DBI;IL10;CCND1;APOC3;RUNX2;FAS;LCN2;LDLR;CCNA2;CCND2;GCK;PPARG;RETN;LPL;CD36;GCLC;SCARB1;NOS2;HGF;HIF1…	1.8471e-19	0.0324873	Biomarkers
Insulin -> ELK/SRF/HIF1A/MYC/SREBF Expression Targets	INSULIN-IGFR1/INSR Expression Biomarkers; INSULIN-IGFR1/INSR Expression Biomarkers (Receptor Tyrosine Kinases Expression Biomarkers)	138	208	64	30	GSK3B;DDIT3;SERPINE1;FGF2;IRS1;PCK2;progesterone receptor A;progesterone receptor B;AKT1;ESR1;SCD;TERT;ABCA1;IGF1;CYP7A1;MAT2A;PRL;N-POMC;gamma-MSH;alpha-MSH;corticotropin-like intermediate peptide;CEBPB;gamma-lipotropin;ACTB;beta-lipotropin;beta-endorphin;beta-MSH;IL2;FASN;IL4;IL6;DBI;IL10;CCND1;HRAS;RUNX2;FAS;LCN2;LDLR;CCNA2;CCND2;GCK;LHB;IRS2;PPARG;RETN;RASL11A;LPL;CD36;GCLC;SCARB1;NOS2;ATF3;H…	4.27842e-16	0.0320641	Biomarkers
PRL/GHR -> STAT Expression Targets	Prolactin Expression Biomarkers; Prolactin Expression Biomarkers (Cytokines Expression Biomarkers)	82	97	41	42	SERPINE1;CXCL10;IRF1;PCK2;progesterone receptor A;progesterone receptor B;TYK2;A2M;ESR1;ESR2;IFNG;IGFBP1;PRL;TIMP3;CEBPB;IL1B;IL2;IL6;TNF;CCND1;BCL2;FAS;HSD3B1;ABCG2;CCNB1;CCND2;GFAP;PPARA;PPARG;RETN;ICAM1;NOS2;ABCB11;HIF1A;VEGFA;HMOX1;met-enkephalin;MYC;STAT3;STAT5B;XDH	5.65294e-16	0.0214885	Biomarkers
Insulin -> MEF/MYOD Expression Targets	INSULIN-IGFR1/INSR Expression Biomarkers; INSULIN-IGFR1/INSR Expression Biomarkers (Receptor Tyrosine Kinases Expression Biomarkers)	148	199	62	31	DDIT3;SERPINE1;FGF2;IRS1;progesterone receptor A;progesterone receptor B;ESR1;SCD;TERT;ABCA1;IGF1;IGFBP3;CYP7A1;F3;MAT2A;PRL;N-POMC;gamma-MSH;alpha-MSH;corticotropin-like intermediate peptide;CEBPB;gamma-lipotropin;ACTB;beta-lipotropin;beta-endorphin;beta-MSH;IL2;FASN;IL4;IL6;DBI;IL10;CCND1;RUNX2;FAS;LCN2;LDLR;CCNA2;CCND2;GCK;LHB;MAPK14;PPARA;PPARG;RETN;LPL;CD36;GCLC;SCARB1;NOS2;HGF;HIF1A;VAV1;VE…	6.72201e-16	0.0311714	Biomarkers
IL6 Expression Targets	Interleukins Expression Biomarkers; Interleukins Expression Biomarkers (Cytokines Expression Biomarkers)	110	179	57	31	DDIT3;SERPINE1;IRF1;MMP2;ITGA5;AGTR2;TYK2;A2M;TERT;PTPN11;F3;CYP19A1;N-POMC;gamma-MSH;alpha-MSH;corticotropin-like intermediate peptide;CEBPB;gamma-lipotropin;CEBPD;beta-lipotropin;beta-endorphin;beta-MSH;IL2;IL6;BAX;CCND1;caspase-8-p10;BCL2;caspase-8-p18;HRAS;FAS;LDLR;CRP;HSD11B1;CCNB1;CCND2;GCK;GFAP;PPARA;RASL11A;CD14;LPL;ICAM1;CD36;S100A9;SAA1;NOS2;HGF;HIF1A;VEGFA;HMOX1;ACTH;met-enkephalin;MYC…	3.88715e-15	0.0288754	Biomarkers
PRL/PRLR Expression Targets	Prolactin Expression Biomarkers; Prolactin Expression Biomarkers (Cytokines Expression Biomarkers)	78	93	39	41	SERPINE1;CXCL10;IRF1;PCK2;SLC10A2;progesterone receptor A;progesterone receptor B;A2M;ESR1;ESR2;IFNG;IGFBP1;PRL;TIMP3;CEBPB;IL1B;IL2;IL6;TNF;CCND1;BCL2;FAS;HSD3B1;ABCG2;CCNB1;CCND2;GFAP;PPARA;ICAM1;NOS2;ABCB11;HIF1A;VEGFA;HMOX1;met-enkephalin;MYC;STAT3;STAT5B;XDH	4.2119e-15	0.0204617	Biomarkers
IFNA1/IFNR Expression Targets	Interferons Expression Biomarkers; Interferons Expression Biomarkers (Cytokines Expression Biomarkers)	40	49	26	53	SERPINE1;IRF1;TYK2;TNFSF10;TERT;IFNG;N-POMC;gamma-MSH;alpha-MSH;corticotropin-like intermediate peptide;gamma-lipotropin;beta-lipotropin;beta-endorphin;beta-MSH;IL4;IL10;BCL2;TAP1;ICAM1;CD40;NOS2;VEGFA;ACTH;met-enkephalin;MYC;STAT3	2.06616e-13	0.0138667	Biomarkers
IL2 Expression Targets	Interleukins Expression Biomarkers; Interleukins Expression Biomarkers (Cytokines Expression Biomarkers)	97	138	46	33	SERPINE1;CXCL10;IRF1;PDGFA;TNFSF10;ESR1;CDK1;TERT;IFNG;CYP3A4;PRL;ODC1;N-POMC;gamma-MSH;alpha-MSH;corticotropin-like intermediate peptide;gamma-lipotropin;ACTB;beta-lipotropin;beta-endorphin;beta-MSH;IL1B;IL2;IL4;IL6;IL10;TNF;TNFRSF1A;BCL2;HRAS;LCK;FAS;LDLR;CRP;CCNA2;CCND2;RASL11A;LPL;ICAM1;NOS2;HGF;HMOX1;ACTH;met-enkephalin;MYC;STAT3	3.48317e-13	0.0236626	Biomarkers
GH1/GHR -> STAT Expression Targets	Growth Hormones Expression Biomarkers; Growth Hormones Expression Biomarkers (Cytokines Expression Biomarkers)	82	95	36	37	DDIT3;SERPINE1;IRF1;PCK2;TYK2;ALB;ESR1;SCD;TERT;IFNG;IGF1;CYP3A4;TH;CEBPB;CEBPD;IL1B;IL6;TNF;BCL2;HRAS;FAS;LDLR;CCND2;RETN;LPL;CD36;NOS2;ATF3;HGF;SOD1;VEGFA;HMGCR;MYC;STAR;STAT3;STAT5B	2.0157e-12	0.0188383	Biomarkers
Leptin -> STAT Expression Targets	Leptin Expression Biomarkers; Leptin Expression Biomarkers (Cytokines Expression Biomarkers)	96	139	45	32	SERPINE1;CXCL10;PCK2;MMP2;ESR1;TERT;IFNG;IGF1;F3;MAT2A;TH;N-POMC;gamma-MSH;alpha-MSH;corticotropin-like intermediate peptide;gamma-lipotropin;beta-lipotropin;beta-endorphin;beta-MSH;IL1B;IL2;IL6;BAX;IL10;TNF;CCND1;BCL2;FAS;LCN2;CRP;CCNB1;GFAP;PPARG;RETN;LPL;ICAM1;SCARB1;NOS2;VEGFA;ACTH;met-enkephalin;MYC;STAT3;STAT5B;BIRC5	2.08557e-12	0.0231244	Biomarkers
IFNG/IFNR Expression Targets	Interferons Expression Biomarkers; Interferons Expression Biomarkers (Cytokines Expression Biomarkers)	134	151	47	31	DDIT3;SERPINE1;FGF2;CIITA;CXCL10;IRF1;SLC10A1;AGTR2;TNFSF10;A2M;IFNG;IL18R1;IGFBP3;F3;CEBPB;IL1B;IL4;TLR4;IL6;PSMB9;BAX;TNF;TNFRSF1A;CCND1;caspase-8-p10;BCL2;caspase-8-p18;RUNX2;FAS;LCN2;CCND2;TAP1;GFAP;CD14;GDF15;LPL;ICAM1;S100A8;S100A9;CD40;NOS2;HGF;HIF1A;VEGFA;HMOX1;MYC;STAT3	3.2525e-12	0.0240286	Biomarkers
OSM/OSMR Expression Targets	Oncostatin M Expression Biomarkers; Oncostatin M Expression Biomarkers (Cytokines Expression Biomarkers)	37	55	26	47	SERPINE1;FGF2;MMP2;ALB;TERT;F3;N-POMC;gamma-MSH;alpha-MSH;corticotropin-like intermediate peptide;gamma-lipotropin;CEBPD;beta-lipotropin;beta-endorphin;beta-MSH;IL1B;IL6;CCND1;LDLR;GFAP;PPARG;VEGFA;ACTH;met-enkephalin;GADD45G;STAT3	6.76217e-12	0.0138224	Biomarkers
TGFB1-ACVRL1 Expression Targets	TGFB-Receptors Kinases/Serine/Threonine Kinases Expression Biomarkers; TGFB-Receptors Kinases/Serine/Threonine Kinases Expression Biomarkers (Receptors Kinases/Serine/Threonine Kinases Expression Biomarkers)	221	306	73	23	SERPINE1;FGF2;BDNF;FHL2;MMP2;ITGA5;JAG1;progesterone receptor A;progesterone receptor B;PDGFA;JUNB;TNFSF10;SMAD3;CDK1;TERT;IFNG;ABCA1;IGF1;IGFBP3;CYP7A1;TGFB2;F3;TH;PRL;THBS1;N-POMC;gamma-MSH;alpha-MSH;TIMP3;corticotropin-like intermediate peptide;gamma-lipotropin;beta-lipotropin;beta-endorphin;TNFRSF11B;beta-MSH;IL1B;IL6;BAX;IL10;TNF;ACVRL1;TNFRSF1A;BCL2;RUNX2;FAS;LDLR;CCNA2;CCNB1;CCND2;NFATC1;N…	6.94885e-12	0.035012	Biomarkers
EGF -> CTNN Expression Targets	EGF-EGFR Expression Biomarkers; EGF-EGFR Expression Biomarkers (Receptor Tyrosine Kinases Expression Biomarkers)	143	167	49	29	SERPINE1;FGF2;SLC2A2;MMP2;ITGA5;JAG1;progesterone receptor A;progesterone receptor B;PDGFA;ESR1;SMAD3;ESR2;CDK1;TERT;SFN;IGFBP1;F3;MAT2A;TH;PRL;THBS1;ODC1;CEBPB;IL1B;IL6;IL10;TNF;CCND1;BCL2;RUNX2;FAS;EPHA2;ABCG2;CCNB1;CCND2;PPARG;TBP;NOS2;CTSD;HGF;HIF1A;VEGFA;VIM;HMGA1;HMOX1;SREBF1;MYC;BIRC5;AURKA	1.24938e-11	0.0248731	Biomarkers
CSF1 -> STAT Expression Targets	Receptor Tyrosine Kinases Expression Biomarkers; Receptor Tyrosine Kinases Expression Biomarkers (Expression Biomarkers: Receptor-specific)	43	49	24	48	MMP2;TYK2;IGF1;F3;ODC1;CEBPB;TNFRSF11B;IL1B;IL6;TNFRSF1A;CCND1;BCL2;FAS;CCND2;CSF1;NFATC1;CD14;CD36;NOS2;HIF1A;VEGFA;MYC;STAT3;BIRC5	1.72352e-11	0.0127864	Biomarkers
Cell Cycle Overiew	Cell Cycle Regulation; Cell Cycle Regulation (Cell Process); generic; generic	140	447	40	8	GSK3B;SKP2;INCENP;GADD45A;TTK;NCAPD2;BUB1;AKT1;SMAD3;CDK1;CDC20;CDC25C;SFN;CDK2;TGFB2;CDKN2C;CDKN2D;ESPL1;CENPA;CENPE;ANAPC2;CCND1;CCNA2;CCNB1;CCND2;CLSPN;TBP;E2F8;TGFB3;GTF2IRD1;AURKB;E2F5;MYC;WEE1;CDCA3;GADD45B;GADD45G;PLK1;BIRC5;AURKA	2.95501e-11	0.0177069	Cell Process
BMP4/BMPR2 Expression Targets	BMP-Receptors Kinases/Serine/Threonine Kinases Expression Biomarkers; BMP-Receptors Kinases/Serine/Threonine Kinases Expression Biomarkers (Receptors Kinases/Serine/Threonine Kinases Expression Biomarkers)	59	76	30	39	MMP2;BMP4;JUNB;SMAD6;IFNG;TH;DKK1;N-POMC;gamma-MSH;alpha-MSH;corticotropin-like intermediate peptide;gamma-lipotropin;CEBPD;beta-lipotropin;beta-endorphin;TNFRSF11B;beta-MSH;BAX;CCND1;RUNX2;FAS;ICAM1;FSHB;FSHR;VEGFA;VIM;HMOX1;ACTH;met-enkephalin;MYC	4.58813e-11	0.0158061	Biomarkers
GH1/PRLR Expression Targets	Growth Hormones Expression Biomarkers; Growth Hormones Expression Biomarkers (Cytokines Expression Biomarkers)	58	69	28	40	DDIT3;SERPINE1;IRF1;SLC10A1;ESR1;TERT;IFNG;CYP3A4;TH;CEBPB;CEBPD;IL1B;IL6;TNF;CCND1;BCL2;FAS;LDLR;CCND2;LPL;NOS2;ATF3;HGF;VEGFA;HMGCR;MYC;STAT3;STAT5B	9.60781e-11	0.0147913	Biomarkers
PRL/GHR -> NF/kB/ELK/SRF/MYC Expression Targets	Prolactin Expression Biomarkers; Prolactin Expression Biomarkers (Cytokines Expression Biomarkers)	101	139	42	30	SERPINE1;CXCL10;IRF1;PCK2;SLC10A2;progesterone receptor A;progesterone receptor B;AKT1;ESR1;IFNG;PTPN11;IGFBP1;PRL;TIMP3;CEBPB;TNFRSF11B;IL1B;IL2;IL6;IL10;TNF;CCND1;BCL2;HRAS;FAS;CCNB1;CCND2;CSF1;GFAP;PPARG;RETN;RASL11A;ICAM1;CD40;NOS2;ABCB11;HIF1A;VEGFA;HMOX1;met-enkephalin;MYC;XDH	1.47547e-10	0.0215495	Biomarkers
EGF -> STAT Expression Targets	EGF-EGFR Expression Biomarkers; EGF-EGFR Expression Biomarkers (Receptor Tyrosine Kinases Expression Biomarkers)	144	180	49	27	SERPINE1;FGF2;MMP2;ITGA5;JAG1;progesterone receptor A;progesterone receptor B;PDGFA;ESR1;SMAD3;TERT;IGF1;SFN;F3;MAT2A;TH;PRL;THBS1;ODC1;CEBPB;CEBPD;IL1B;IL6;IL10;TNF;CCND1;BCL2;RUNX2;FAS;EPHA2;ABCG2;CCNB1;CCND2;PPARG;TBP;NOS2;CTSD;HGF;HIF1A;VEGFA;HMGA1;HMOX1;SREBF1;MYC;STAT3;B4GALT5;STAT5B;BIRC5;AURKA	2.44004e-10	0.02471	Biomarkers
Oxidation of Fatty Acid in non-Alcoholic Fatty Liver Disease	Non-Alcoholic Fatty Liver Disease; Non-Alcoholic Fatty Liver Disease (Diabetes Mellitus); adipose tissue; digestive system	29	34	14	41	TRAF2;PDK4;ACADL;CEBPB;ACSL1;IL6;TNF;TNFRSF1A;CPT2;MAPK14;PPARA;HIF1A;STAT3;ACOT2	3.48527e-10	0.00747863	Disease
IL1B Expression Targets	Interleukins Expression Biomarkers; Toll-like Receptors Expression Biomarkers; Toll-like Receptors Expression Biomarkers (CD Molecules Expression Biomarkers)	169	225	56	24	PTGFR;SERPINE1;FGF2;CIITA;CXCL10;IRF1;MMP2;AGTR2;PDGFA;IL18R1;CCL20;F3;TH;N-POMC;gamma-MSH;alpha-MSH;corticotropin-like intermediate peptide;CEBPB;gamma-lipotropin;CEBPD;beta-lipotropin;beta-endorphin;TNFRSF11B;beta-MSH;IL1B;IL2;IL6;CFTR;BAX;TNF;TNFRSF1A;CCND1;FAS;LDLR;CRP;MAPK14;CSF1;PPARA;CD14;ICAM1;GCLC;SAA1;CD40;NOS2;HGF;HIF1A;KDR;VEGFA;HMGA1;HMOX1;NR1H3;ACTH;met-enkephalin;STAT3;PLD1;CAT	5.02297e-10	0.0277091	Biomarkers
IL11 Expression Targets	Interleukins Expression Biomarkers; Interleukins Expression Biomarkers (Cytokines Expression Biomarkers)	25	40	20	50	A2M;CYP19A1;N-POMC;gamma-MSH;alpha-MSH;corticotropin-like intermediate peptide;gamma-lipotropin;beta-lipotropin;beta-endorphin;beta-MSH;IL6;BCL2;GFAP;PPARG;ICAM1;VEGFA;ACTH;met-enkephalin;STAT3;BIRC5	5.55572e-10	0.0106838	Biomarkers
Metabolic Effects of Oncogenes and Tumor Suppressor in Cancer Cells	Hallmarks of Cancer (7): Deregulated Metabolism; Hallmarks of Cancer (7): Deregulated Metabolism (Hallmarks of Cancer); oncogenic; oncogenic	83	104	24	23	GSK3B;SLC7A5;ACSS2;PDK1;PDK3;AKT1;SCD;ACACB;ACSL1;FASN;SLC3A2;HRAS;LDHA;LDLR;LEF1;SLC7A11;SLC1A5;HIF1A;HMGCR;SREBF1;PIK3CA;MYC;PKLR;GLS2	7.23119e-10	0.0124224	Pathological Process
IGF1 -> STAT Expression Targets	IGF-IGFR1 Expression Biomarkers; IGF-IGFR1 Expression Biomarkers (Receptor Tyrosine Kinases Expression Biomarkers)	107	130	39	30	SERPINE1;MMP2;ITGA5;ESR1;ESR2;SCD;CDK1;IFNG;IGF1;SFN;IGFBP3;MAT2A;TH;PRL;THBS1;ODC1;ACTB;IL2;CCND1;FDFT1;BCL2;LDLR;CCNA2;CCNB1;GCK;LOX;CD14;ICAM1;NOS2;HGF;HIF1A;SOX9;VEGFA;HMOX1;SREBF1;met-enkephalin;MYC;STAT3;BIRC5	8.88508e-10	0.0200721	Biomarkers
TGFB1-TGFBR1 Expression Targets	TGFB-Receptors Kinases/Serine/Threonine Kinases Expression Biomarkers; TGFB-Receptors Kinases/Serine/Threonine Kinases Expression Biomarkers (Receptors Kinases/Serine/Threonine Kinases Expression Biomarkers)	89	104	34	32	SERPINE1;SMAD3;CDK1;TERT;IFNG;N-POMC;gamma-MSH;alpha-MSH;corticotropin-like intermediate peptide;gamma-lipotropin;beta-lipotropin;beta-endorphin;beta-MSH;IL2;IL4;IL6;BAX;IL10;CCND1;BCL2;RUNX2;FAS;CCNA2;HSPB1;FSTL3;ATF3;FSHB;FSHR;VEGFA;ACTH;met-enkephalin;MYC;BIRC5;HEY1	9.17726e-10	0.0176899	Biomarkers
EGF -> CREB/CREBBP/ELK/SRF/MYC Expression Targets	EGF-EGFR Expression Biomarkers; EGF-EGFR Expression Biomarkers (Receptor Tyrosine Kinases Expression Biomarkers)	158	198	50	25	SERPINE1;FGF2;MMP2;ITGA5;JAG1;progesterone receptor A;progesterone receptor B;PDGFA;ITPR1;ESR1;ESR2;MAPKAPK3;TERT;TF;SFN;IGFBP1;F3;TH;PRL;THBS1;ODC1;CEBPB;IL1B;IL6;IL10;TNF;CCND1;BCL2;HRAS;RUNX2;FAS;EPHA2;ABCG2;CCNB1;CCND2;MAPK14;PPARG;TBP;RASL11A;NOS2;CTSD;HIF1A;RASGRF1;VEGFA;HMGA1;HMOX1;MYC;WNT10B;BIRC5;AURKA	2.77784e-09	0.025	Biomarkers
GUCY2C Signaling in Apetite Regulation	Eating Behavior and Metabolism Regulation; Eating Behavior and Metabolism Regulation (Biological Process); nerve tissue; nervous system	14	23	11	47	ITPR1;N-POMC;gamma-MSH;alpha-MSH;corticotropin-like intermediate peptide;gamma-lipotropin;beta-lipotropin;beta-endorphin;beta-MSH;ACTH;met-enkephalin	3.86712e-09	0.00590129	Biological Process
Morphine Expression Targets	Lipid like GPCRs Ligands; Lipid like GPCRs Ligands (GPCR Ligands Expression Biomarkers)	64	104	33	31	SERPINE1;BDNF;ITPR1;TNFSF10;TH;N-POMC;gamma-MSH;alpha-MSH;corticotropin-like intermediate peptide;gamma-lipotropin;beta-lipotropin;beta-endorphin;beta-MSH;IL2;IL4;IL6;BAX;TNF;CCND1;BCL2;HRAS;FAS;GFAP;RASL11A;NOS2;RASGRF1;VEGFA;HMGA1;HMOX1;ACTH;met-enkephalin;MYC;STAT3	3.90245e-09	0.0171607	Biomarkers
GH1/GHR -> NF-kB/ELK/SRF/MYC Expression Targets	Growth Hormones Expression Biomarkers; Growth Hormones Expression Biomarkers (Cytokines Expression Biomarkers)	90	121	36	29	DDIT3;SERPINE1;PCK2;SLC10A1;AKT1;ALB;A2M;SCD;TERT;IFNG;PTPN11;IGF1;TH;CEBPB;TNFRSF11B;IL1B;IL2;IL6;TNF;CCND1;BCL2;HRAS;FAS;LDLR;CCND2;RETN;RASL11A;CD36;NOS2;ATF3;HGF;SOD1;DRD2;VEGFA;MYC;STAR	5.28266e-09	0.0185854	Biomarkers
Plasmin Role in Glomerulonephritis	Glomerulonephritis; Glomerulonephritis (Urology/Nephrology Diseases); urinary tract	72	178	30	16	AKT1;CCL20;F2R;F9;F10;F11;IKBKB;IL1B;PLCXD1;MAPK14;KLKB1;plasmin;kininogen-1 light chain;bradykinin;kininogen-1 heavy chain;low molecular weight growth-promoting factor;factor VIIIa;factor VIIIc;factor VIIIb;MAPK11;PLCE1;angiostatin;TNF;low-molecular-weight-kininogen;kallidin;T-kinin;HRAS;RASL11A;BCAR1;RASGRF1	5.5509e-09	0.015	Disease
EGF -> AP-1/ATF Expression Targets	EGF-EGFR Expression Biomarkers; EGF-EGFR Expression Biomarkers (Receptor Tyrosine Kinases Expression Biomarkers)	179	239	56	23	SERPINE1;FGF2;MMP2;ITGA5;JAG1;progesterone receptor A;progesterone receptor B;PDGFA;ITPR1;ESR1;SMAD3;TERT;IGFBP1;F3;MAT2A;TH;PRL;THBS1;ODC1;CEBPB;CEBPD;IL1B;IL6;IL10;TNF;CCND1;BCL2;CAV1;HRAS;RUNX2;FAS;ABCG2;CCNA2;CCNB1;CCND2;GCK;MAPK14;CSF1;PPARG;TBP;RASL11A;NOS2;CTSD;ATF3;HGF;HIF1A;RASGRF1;VAV1;VEGFA;HMGA1;HMOX1;SREBF1;MYC;B4GALT5;BIRC5;AURKA	5.70635e-09	0.0275184	Biomarkers
IL3 Expression Targets	Interleukins Expression Biomarkers; Interleukins Expression Biomarkers (Cytokines Expression Biomarkers)	48	49	21	42	MMP2;IFNG;IGF1;IL1B;IL2;IL4;IL6;TNF;CCND1;BCL2;TNFRSF9;FAS;CCNA2;CD14;ICAM1;CD40;HIF1A;VEGFA;STAT3;STAT5B;BIRC5	7.09932e-09	0.0111702	Biomarkers
G2/M Phase Transition	Cell Cycle Regulation; Cell Cycle Regulation (Cell Process); generic; generic; nucleus	47	221	24	10	GSK3B;FOXM1;H1-0;UBE2T;NCAPD2;AKT1;UBE2Q1;CDK1;CDC25C;SFN;CDK2;CENPA;PSMB7;PSMB9;ANAPC2;PSMB10;CCNB1;E2F8;E2F5;WEE1;KIF20A;PLK1;AHCTF1;AURKA	8.50388e-09	0.011713	Cell Process
CLCF1 Expression Targets	Cardiotrophins Expression Biomarkers; Cardiotrophins Expression Biomarkers (Cytokines Expression Biomarkers)	11	20	13	64	TYK2;N-POMC;gamma-MSH;alpha-MSH;corticotropin-like intermediate peptide;gamma-lipotropin;beta-lipotropin;beta-endorphin;beta-MSH;GFAP;ACTH;met-enkephalin;STAT3	8.9128e-09	0.00699301	Biomarkers
EGF -> MEF/MYOD/NFATC Expression Targets	EGF-EGFR Expression Biomarkers; EGF-EGFR Expression Biomarkers (Receptor Tyrosine Kinases Expression Biomarkers)	145	193	48	24	SERPINE1;FGF2;MMP2;ITGA5;JAG1;progesterone receptor A;progesterone receptor B;PDGFA;ITPR1;ESR1;ESR2;TERT;SFN;IGFBP1;F3;TH;PRL;THBS1;ODC1;CEBPB;PLCE1;IL1B;IL6;TNF;CCND1;BCL2;FAS;EPHA2;ABCG2;PLCXD1;CCNB1;CCND2;MAPK14;NFATC1;NFATC3;CALML4;TBP;ERBB3;NOS2;CTSD;HIF1A;VAV1;VEGFA;HMGA1;HMOX1;MYC;BIRC5;AURKA	1.02243e-08	0.0240361	Biomarkers
IFNA1/Gq Expression Targets	Peptide GPCRs Ligands; Peptide GPCRs Ligands (GPCR Ligands Expression Biomarkers)	64	103	32	31	SERPINE1;ITPR1;TNFSF10;TERT;IFNG;N-POMC;gamma-MSH;alpha-MSH;corticotropin-like intermediate peptide;gamma-lipotropin;beta-lipotropin;beta-endorphin;beta-MSH;IL1B;IL2;IL6;IL10;TNF;BCL2;HRAS;FAS;CCND2;TAP1;RASL11A;ICAM1;NOS2;RASGRF1;ACTH;met-enkephalin;MYC;STAT3;BIRC5	1.2176e-08	0.0166407	Biomarkers
TNF -> NF-kB Expression Targets	TNF Receptor Superfamily Expression Biomarkers; TNF Receptor Superfamily Expression Biomarkers (Expression Biomarkers: Receptor-specific)	127	136	38	27	SERPINE1;CXCL10;TRAF2;IRF1;PCK2;MMP2;PDGFA;A2M;CCL20;F3;CYP19A1;TNFRSF11B;IL1B;IL6;TNF;TNFRSF1A;TNFRSF1B;CCND1;BCL2;FAS;LCN2;LDHA;LDLR;CRP;MAPK14;CSF1;PPARA;LPL;ICAM1;CD36;CD40;NOS2;HIF1A;AMH;VEGFA;G6PC1;BIRC3;BIRC5	1.35083e-08	0.0194872	Biomarkers
Hyperseborrhea in Acne Vulgaris	Acne Vulgaris; Acne Vulgaris (Dermatologic Diseases); epidermis; integumentary system	39	81	19	23	IRS1;AKT1;IGF1;LDLR;IRS2;PPARA;PPARG;SREBF1;NR1H3;ACTH;met-enkephalin;N-POMC;gamma-MSH;alpha-MSH;corticotropin-like intermediate peptide;gamma-lipotropin;beta-lipotropin;beta-endorphin;beta-MSH	1.49968e-08	0.00992685	Disease
TNF -> AP-1 Expression Targets	TNF Receptor Superfamily Expression Biomarkers; TNF Receptor Superfamily Expression Biomarkers (Expression Biomarkers: Receptor-specific)	105	143	39	27	DDIT3;SERPINE1;TRAF2;PDGFA;TNFSF10;TERT;IFNG;F3;PRL;N-POMC;gamma-MSH;alpha-MSH;corticotropin-like intermediate peptide;gamma-lipotropin;beta-lipotropin;beta-endorphin;beta-MSH;IL1B;IL6;TNF;TNFRSF1A;TNFRSF1B;CCND1;HRAS;FAS;LDLR;CCNB1;MAPK14;NFATC1;RASL11A;ICAM1;GCLC;NOS2;HIF1A;VEGFA;HMOX1;ACTH;met-enkephalin;MYC	1.8123e-08	0.0199387	Biomarkers
CNTF Expression Targets	Cytokines Expression Biomarkers; Cytokines Expression Biomarkers (Expression Biomarkers: Receptor-specific)	24	39	18	46	FGF2;TYK2;TH;N-POMC;gamma-MSH;alpha-MSH;corticotropin-like intermediate peptide;gamma-lipotropin;beta-lipotropin;beta-endorphin;beta-MSH;BCL2;FAS;GFAP;NOS2;ACTH;met-enkephalin;STAT3	2.10336e-08	0.00961025	Biomarkers
VIP Expression Targets	GPCR Ligands Expression Biomarkers; GPCR Ligands Expression Biomarkers (Expression Biomarkers: Receptor-specific)	59	111	33	29	ITPR1;CYP19A1;TH;PRL;N-POMC;gamma-MSH;alpha-MSH;corticotropin-like intermediate peptide;CEBPB;gamma-lipotropin;CEBPD;beta-lipotropin;beta-endorphin;beta-MSH;IL1B;IL2;PER2;IL6;CFTR;TNF;CCND1;BCL2;HRAS;MAPK14;RASL11A;NOS2;RASGRF1;KDR;FSHB;VEGFA;ACTH;met-enkephalin;MYC	2.42638e-08	0.0170984	Biomarkers
MC1R in anti-Inflammatory Signaling	Inflammation Resolution; Inflammation Resolution (Inflammation Pathways); generic; generic	56	120	23	19	SFN;N-POMC;gamma-MSH;alpha-MSH;corticotropin-like intermediate peptide;gamma-lipotropin;beta-lipotropin;beta-endorphin;beta-MSH;IL1B;IL2;TLR4;IL10;TNF;HRAS;MAPK14;RAPGEF4;RASL11A;CD14;CD40;NOS2;ACTH;met-enkephalin	2.55845e-08	0.0118009	Biological Process
Hereditary Thrombophilia and Pregnancy Complications	Pregnancy Related Coagulation Disorders; Pregnancy Related Coagulation Disorders (Hematologic Diseases); Pregnancy Related Coagulation Disorders (Hematologic Diseases); blood; reproductive system	36	84	19	22	F3;F9;F10;F11;KLKB1;plasmin;kininogen-1 light chain;bradykinin;kininogen-1 heavy chain;low molecular weight growth-promoting factor;factor VIIIa;factor VIIIc;factor VIIIb;PROC;SERPINA10;angiostatin;low-molecular-weight-kininogen;kallidin;T-kinin	2.83447e-08	0.00991132	Disease
CD40LG -> NF-kB/ELK/SRF -> CREB/NFATC Expression Targets	TNF Receptor Superfamily Expression Biomarkers; TNF Receptor Superfamily Expression Biomarkers (Expression Biomarkers: Receptor-specific)	88	101	31	30	GSK3B;SERPINE1;CXCL10;TRAF2;IRF1;MMP2;AKT1;MAPKAPK3;IFNG;CCL20;F3;IL1B;IL2;IL4;IL6;IL10;TNF;BCL2;FAS;CCND2;MAPK14;CSF1;NFATC1;NFATC3;ICAM1;CD40;NOS2;VEGFA;HMOX1;MYC;BIRC5	2.86804e-08	0.016129	Biomarkers
Thrombophilia Hereditary	Thrombophilia; Thrombophilia (Hematologic Diseases); blood; cardiovascular system	35	85	19	22	F3;F9;F10;F11;KLKB1;plasmin;kininogen-1 light chain;bradykinin;kininogen-1 heavy chain;low molecular weight growth-promoting factor;factor VIIIa;factor VIIIc;factor VIIIb;PROC;SERPINA10;angiostatin;low-molecular-weight-kininogen;kallidin;T-kinin	3.48014e-08	0.00990615	Disease
Lipid Metabolism Impairement in non-Alcoholic Fatty Liver Disease	Non-Alcoholic Fatty Liver Disease; Non-Alcoholic Fatty Liver Disease (Diabetes Mellitus); adipose tissue; digestive system	40	62	16	25	GSK3B;PCK2;AKT1;SCD;CYP2E1;ACSL1;FASN;LDLR;GCK;IRS2;PPARG;HIF1A;COX3;SREBF1;NR1H3;PPARGC1A	4.86992e-08	0.00842993	Disease
Leptin -> ELK/SRF Expression Targets	Leptin Expression Biomarkers; Leptin Expression Biomarkers (Cytokines Expression Biomarkers)	87	142	38	26	SERPINE1;PCK2;MMP2;ESR1;TERT;IFNG;PTPN11;F3;MAT2A;TH;N-POMC;gamma-MSH;alpha-MSH;corticotropin-like intermediate peptide;gamma-lipotropin;beta-lipotropin;beta-endorphin;beta-MSH;IL1B;IL2;IL6;BAX;IL10;TNF;CCND1;BCL2;HRAS;FAS;CCNB1;GFAP;RASL11A;ICAM1;NOS2;VEGFA;ACTH;met-enkephalin;MYC;BIRC5	4.89228e-08	0.0194274	Biomarkers
IGF1 -> ELK/SRF/HIF1A/MYC/SREBF Expression Targets	IGF-IGFR1 Expression Biomarkers; IGF-IGFR1 Expression Biomarkers (Receptor Tyrosine Kinases Expression Biomarkers)	120	162	41	25	SERPINE1;IRS1;MMP2;ITGA5;ESR1;ESR2;SCD;CDK1;IFNG;IGF1;SFN;IGFBP3;MAT2A;TH;PRL;THBS1;ODC1;ACTB;IL2;CCND1;FDFT1;BCL2;HRAS;LDLR;CCNA2;CCNB1;GCK;RASL11A;LOX;CD14;ICAM1;NOS2;HGF;HIF1A;SOX9;VEGFA;HMOX1;SREBF1;met-enkephalin;MYC;BIRC5	7.85725e-08	0.0207805	Biomarkers
GPCR Family -> Expression Targets in Adipose Tissue	Body Fat; Body Fat (Expression Biomarkers: Anatomy-specific); adipose tissue	25	34	16	47	MLXIPL;N-POMC;gamma-MSH;alpha-MSH;corticotropin-like intermediate peptide;gamma-lipotropin;beta-lipotropin;beta-endorphin;beta-MSH;FASN;TNF;CPT1A;FAS;SREBF1;ACTH;met-enkephalin	9.35611e-08	0.00855615	Biomarkers
Chromosome Condensation	Cell Division; Cell Division (Cell Process); chromosome; generic; generic; nucleus	21	51	11	21	CASP14;NCAPD2;H3C6;H3C10;CDK1;NCAPD3;AURKB;SMC4;ESPL1;PLK1;AURKA	1.01607e-07	0.00581395	Cell Process
Metaphase/Anaphase Phase Transition	Cell Cycle Regulation; Cell Cycle Regulation (Cell Process); chromosome; generic; generic; nucleus	16	63	12	19	CCNB1;NCAPD2;CDK1;CDC20;AURKB;ESPL1;PSMB7;PSMB9;ANAPC2;PSMB10;PLK1;AURKA	1.14592e-07	0.00630583	Cell Process
IL10 Expression Targets	Interleukins Expression Biomarkers; Interleukins Expression Biomarkers (Cytokines Expression Biomarkers)	28	43	18	41	TYK2;IGF1;N-POMC;gamma-MSH;alpha-MSH;corticotropin-like intermediate peptide;gamma-lipotropin;beta-lipotropin;beta-endorphin;beta-MSH;IL10;BCL2;CRP;S100A8;HMOX1;ACTH;met-enkephalin;STAT3	1.35608e-07	0.00958977	Biomarkers
IL1A Expression Targets	Interleukins Expression Biomarkers; Toll-like Receptors Expression Biomarkers; Toll-like Receptors Expression Biomarkers (CD Molecules Expression Biomarkers)	113	172	42	24	PTGIS;SERPINE1;FGF2;CXCL10;IFNG;CCL20;F3;N-POMC;gamma-MSH;alpha-MSH;corticotropin-like intermediate peptide;CEBPB;gamma-lipotropin;beta-lipotropin;beta-endorphin;TNFRSF11B;beta-MSH;IL1B;IL2;IL6;TNF;TNFRSF1A;FAS;LCN2;LDHA;MAPK14;CSF1;PPARA;ICAM1;S100A8;S100A9;SAA1;NOS2;HGF;HIF1A;VEGFA;HMOX1;NR1H3;ACTH;met-enkephalin;STAT3;CAT	1.61385e-07	0.0211907	Biomarkers
Kinetochore Assembly	Cell Division; Cell Division (Cell Process); chromosome; generic; generic; nucleus	48	107	15	14	SPC24;INCENP;ACTR10;TTK;ZWINT;MXD1;CDC20;NDC80;CENPI;AURKB;CENPA;CENPE;KNL1;ANAPC2;PLK1	2.11714e-07	0.00771605	Cell Process
Nociception Expression Targets Signaling	Nociception Overview Signaling; Nociception Overview Signaling (Nociception Pathways); nerve tissue; nervous system	180	307	38	12	CXCL10;BDNF;MMP2;ITPR1;JUND;AKT1;MAPKAPK3;N-POMC;gamma-MSH;alpha-MSH;corticotropin-like intermediate peptide;gamma-lipotropin;beta-lipotropin;beta-endorphin;beta-MSH;IL1B;IL2;IL4;IL6;IL10;TNF;kallidin;HRAS;CRHR2;MAPK14;NFATC1;NFATC3;CALML4;RASL11A;ICAM1;NOS2;RASGRF1;DRD2;DRD5;VEGFA;ACTH;met-enkephalin;STAT3	2.48494e-07	0.0179161	Biological Process
HGF -> STAT Expression Targets	HGF-MET Expression Biomarkers; HGF-MET Expression Biomarkers (Receptor Tyrosine Kinases Expression Biomarkers)	68	83	26	31	SERPINE1;PDX1;MMP2;JAG1;PDGFA;A2M;F3;THBS1;IL6;IL10;CCND1;BCL2;FAS;LCN2;LDLR;CCNA2;GCK;GCLC;NOS2;HGF;HIF1A;VEGFA;HMOX1;MYC;STAT3;STAT5B	2.49716e-07	0.0136197	Biomarkers
KITLG -> STAT Expression Targets	Receptor Tyrosine Kinases Expression Biomarkers; Receptor Tyrosine Kinases Expression Biomarkers (Expression Biomarkers: Receptor-specific)	44	45	18	40	MMP2;TERT;IL1B;IL2;IL6;TNF;FAS;CCNA2;CCNB1;CD14;ICAM1;HGF;HIF1A;VEGFA;HMOX1;MYC;STAT3;BIRC5	3.10966e-07	0.00957956	Biomarkers
APC/C-CDC20 Complex	Chromatin Remodeling; Chromatin Remodeling (Cell Process); chromosome; generic; generic; nucleus; proteasome	40	100	14	14	CCNA2;CCNB1;UBE2T;BUB1;UBE2Q1;CDK1;CDC20;AURKB;ESPL1;CENPE;PSMB7;PSMB9;ANAPC2;PSMB10	5.51164e-07	0.00722394	Cell Process
NOTCH Expression Targets	Notch Receptors Expression Biomarkers; Notch Receptors Expression Biomarkers (Expression Biomarkers: Receptor-specific)	99	114	31	27	MAML1;IRF1;MMP2;BMP4;AKT1;ESR1;SMAD3;NCOR2;IFNG;TNFRSF11B;IL2;IL4;IL6;IL10;CCND1;BCL2;RUNX2;LCK;LEF1;ABCG2;CCNA2;CCNB1;MAPK14;GFAP;CTBP1;ICAM1;NOS2;KDR;MYC;BIRC5;HEY1	6.08491e-07	0.0160207	Biomarkers
IGF1 -> MEF/MYOD/MYOG Expression Targets	IGF-IGFR1 Expression Biomarkers; IGF-IGFR1 Expression Biomarkers (Receptor Tyrosine Kinases Expression Biomarkers)	135	176	41	23	SERPINE1;IRS1;MMP2;ITGA5;ESR1;ESR2;SCD;CDK1;IFNG;IGF1;SFN;IGFBP3;MAT2A;TH;PRL;THBS1;ODC1;ACTB;IL2;CCND1;FDFT1;BCL2;LDLR;CCNA2;CCNB1;GCK;MAPK14;LOX;CD14;ICAM1;NOS2;HGF;HIF1A;SOX9;VAV1;VEGFA;HMOX1;SREBF1;met-enkephalin;MYC;BIRC5	8.92111e-07	0.0206341	Biomarkers
CSF2 -> STAT Expression Targets	Colony Stimulating Factors Expression Biomarkers; Colony Stimulating Factors Expression Biomarkers (Cytokines Expression Biomarkers)	72	83	25	30	CXCL10;BDNF;MMP2;TERT;IFNG;F3;IL1B;IL2;IL4;IL6;IL10;TNF;BCL2;FAS;NFATC1;NFATC3;PPARG;ICAM1;CD40;NOS2;VEGFA;MYC;STAT3;STAT5B;BIRC5	9.82628e-07	0.013089	Biomarkers
POMC Expression Targets	Peptide GPCRs Ligands; Peptide GPCRs Ligands (GPCR Ligands Expression Biomarkers)	60	105	29	27	PCK2;MMP2;ITPR1;TH;THBS1;N-POMC;gamma-MSH;alpha-MSH;corticotropin-like intermediate peptide;gamma-lipotropin;beta-lipotropin;beta-endorphin;beta-MSH;IL1B;IL10;TNF;BCL2;HRAS;FAS;RASL11A;GCLC;NOS2;RASGRF1;VEGFA;HMOX1;ACTH;met-enkephalin;MYC;STAT3	9.99657e-07	0.0150415	Biomarkers
Thrombopoietin -> STAT Expression Targets	Thrombopoietin Expression Biomarkers; Thrombopoietin Expression Biomarkers (Cytokines Expression Biomarkers)	21	27	13	48	SERPINE1;MPL;TYK2;BAX;CCND1;BCL2;TAP1;HIF1A;VEGFA;MYC;STAT3;STAT5B;BIRC5	1.12589e-06	0.00696677	Biomarkers
Bradykinin Effects in Inflammation	Hemostasis Reaction; Hemostasis Reaction (Inflammation Pathways); blood; hematological system	66	126	21	16	ITPR1;AKT1;F11;IL1B;angiostatin;low-molecular-weight-kininogen;kallidin;T-kinin;MAPK14;CALML4;NOS2;KLKB1;plasmin;PLA2G1B;kininogen-1 light chain;bradykinin;kininogen-1 heavy chain;low molecular weight growth-promoting factor;XPNPEP2;CPM;CPN1	1.19605e-06	0.0107307	Biological Process
Cancer Cells Inhibit Adipocyte Differentiation	Hallmarks of Cancer (7): Deregulated Metabolism; Hallmarks of Cancer (7): Deregulated Metabolism (Hallmarks of Cancer); adipose tissue	30	35	11	31	GSK3B;TRAF2;PPARG;AXIN1;AXIN2;DVL1;IL6;WNT10B;STAT5B;TNF;TNFRSF1A	1.23518e-06	0.00586354	Pathological Process
Adiponectin Synthesis Declines in Insulin Resistance	Insulin Resistance; Insulin Resistance (Diabetes Mellitus); endocrine system; generic	53	78	16	20	IRS1;AKT1;IGF1;CEBPB;IL6;IRS2;PPARG;ATF3;ATF4;STAT3;DDIT3;TNF;TNFRSF1A;HRAS;RASL11A;MYC	1.43459e-06	0.00835946	Disease
Familial Partial Lipodystrophy Type 2 Progression (Hypothesis)	Diabetic Mellitus Syndromes; Lipodystrophy, Familial Partial; Lipodystrophy, Familial Partial (Inherited/Rare Diseases); adipose tissue; connective tissue; endocrine system; integumentary system	19	38	11	28	lamin C;lamin A;lamin C2;ACACB;ACOX1;FASN;PPARA;PPARG;RETN;LPL;SREBF1	1.78422e-06	0.00585418	Disease
IL1B Expression Targets -> Nociception	Interleukin Receptors/Cytokines Receptors; Interleukin Receptors/Cytokines Receptors; Interleukin Receptors/Cytokines Receptors (Nociception Receptors Signaling); nerve tissue; nervous system	56	131	21	16	FGF2;N-POMC;gamma-MSH;alpha-MSH;corticotropin-like intermediate peptide;CEBPB;gamma-lipotropin;beta-lipotropin;beta-endorphin;TNFRSF11B;beta-MSH;IL1B;IL2;IL6;TNF;MAPK14;ICAM1;HIF1A;VEGFA;ACTH;met-enkephalin	2.29623e-06	0.0107034	Biological Process
FGF2 -> STAT Expression Targets	FGF Expression Biomarkers; FGF Expression Biomarkers (Receptor Tyrosine Kinases Expression Biomarkers)	95	127	32	25	DDIT3;SERPINE1;FGF2;VEGFD;MMP2;JAG1;PDGFA;A2M;SMAD3;IGF1;F3;TH;PRL;IL6;CCND1;BCL2;LDLR;CCNA2;HSPB1;GFAP;NOS2;ATF3;HGF;HIF1A;SOX9;VEGFA;HMOX1;met-enkephalin;MYC;STAT3;STAT5B;BIRC5	2.51857e-06	0.0164355	Biomarkers
TNFRSF6 -> FOXO3A Signaling	TNF Receptor Superfamily/Cytokines Receptors; TNF Receptor Superfamily/Cytokines Receptors (Receptor Signaling)	7	9	6	66	FAS;FOXO3;caspase-3-p12;caspase-3-p17;caspase-8-p10;caspase-8-p18	2.98174e-06	0.0032345	Signal Processing
Adipocyte Hypertrophy and Hyperplasia	Obesity; Obesity (Endocrine and Metabolic Diseases); adipose tissue; endocrine system	50	112	19	16	IRS1;AKT1;SCD;ACACB;ACSL1;FASN;APOC1;APOC3;IRS2;PPARA;PPARG;LPL;DGAT2;SREBF1;APOA2;APOA4;GSK3B;SLC27A1;CD36	3.1658e-06	0.00976864	Disease
Neurofibrillary Tangle Formation	Alzheimer's Disease; Alzheimer's Disease (Neurological Diseases); cytoskeleton; nervous system	22	33	10	30	GSK3B;TNFSF10;TNFRSF1A;caspase-3-p12;caspase-3-p17;caspase-8-p10;caspase-8-p18;HSPB1;CAPN10;CAPNS1	3.33562e-06	0.00533333	Disease
Bone Loss in Osteoporosis	Osteoporosis; Osteoporosis (Musculoskeletal System Diseases); skeletal system	55	65	14	21	GSK3B;PTH1R;AXIN1;SMAD3;TGFB2;DKK1;TNFRSF11B;IL6;TNF;RUNX2;MAPK14;DVL1;MYC;STAT3	3.53577e-06	0.00735681	Disease
PDGF -> STAT Expression Targets	PDGF-PDGFR Ligands Expression Biomarkers; PDGF-PDGFR Ligands Expression Biomarkers (Receptor Tyrosine Kinases Expression Biomarkers)	80	94	26	27	SERPINE1;FGF2;MMP2;PDGFA;TERT;F3;CEBPD;IL1B;IL2;IL6;CCND1;BCL2;LDLR;CCNA2;CCND2;LOX;ICAM1;GCLC;HGF;HIF1A;VEGFA;PDGFD;HMOX1;MYC;STAT3;BIRC5	3.58373e-06	0.0135417	Biomarkers
APC/C-FZR1 Complex	Chromatin Remodeling; Chromatin Remodeling (Cell Process); generic; generic; nucleus; proteasome	30	87	12	13	SKP2;CCNB1;UBE2T;UBE2Q1;CDK1;CDC20;AURKB;PSMB7;PSMB9;ANAPC2;PSMB10;AURKA	4.22676e-06	0.0062273	Cell Process
TLR4 -> AP-1/EGR1/HIF1A Expression Targets	Toll-like Receptors Expression Biomarkers; Toll-like Receptors Expression Biomarkers (CD Molecules Expression Biomarkers)	84	136	33	24	ESR1;ABCA1;NT5E;IGF1;F2R;N-POMC;gamma-MSH;alpha-MSH;corticotropin-like intermediate peptide;gamma-lipotropin;beta-lipotropin;beta-endorphin;beta-MSH;NR1I2;TLR4;BAX;TNFRSF1A;CCND1;BCL2;CRP;MAPK14;RETN;CD14;CD36;SCARB1;S100A9;SAA1;HIF1A;SOD1;NR1H3;ACTH;met-enkephalin;GADD45B	4.2869e-06	0.0168798	Biomarkers
Lipogenesis Regulation in Adipocyte	Lipogenesis and Lipolysis; Lipogenesis and Lipolysis (Biological Process); adipose tissue; generic	44	106	18	16	GSK3B;IRS1;AKT1;SCD;ACACB;ACSL1;FASN;APOC1;APOC3;SLC27A1;IRS2;PPARA;LPL;CD36;DGAT2;SREBF1;APOA2;APOA4	5.27241e-06	0.00927835	Biological Process
IL15 Expression Targets	Interleukins Expression Biomarkers; Interleukins Expression Biomarkers (Cytokines Expression Biomarkers)	69	85	24	28	GSK3B;AKT1;TNFSF10;IFNG;IL18R1;IL2;IL4;IL6;IL10;TNF;CCND1;IL15RA;BCL2;PMAIP1;FAS;NFATC1;NFATC3;ICAM1;CD40;NOS2;HGF;MYC;STAT3;STAT5B	5.78669e-06	0.0125457	Biomarkers
Vascular Endothelial Cell Activation by Blood Coagulation Factors	Vascular System Response; Vascular System Response (Inflammation Pathways); cardiovascular system	83	196	26	13	TYK2;ITPR1;AKT1;CCN1;F2R;F10;PROC;IL1B;TLR4;IL6;TNF;low-molecular-weight-kininogen;kallidin;T-kinin;HRAS;CALML4;RASL11A;ICAM1;RASGRF1;VEGFA;PLA2G1B;kininogen-1 light chain;bradykinin;kininogen-1 heavy chain;low molecular weight growth-promoting factor;STAT3	5.81186e-06	0.0128586	Biological Process
Coagulation Cascade	Inflammation Initiation; Inflammation Initiation (Inflammation Pathways); blood; hematological system	38	118	19	16	factor VIIIa;factor VIIIc;factor VIIIb;F3;F9;F10;PROC;SERPINA10;F11;angiostatin;low-molecular-weight-kininogen;kallidin;T-kinin;KLKB1;plasmin;kininogen-1 light chain;bradykinin;kininogen-1 heavy chain;low molecular weight growth-promoting factor	6.50973e-06	0.0097386	Biological Process
Erythropoietin -> STAT Expression Targets	Erythropoietin Expression Biomarkers; Erythropoietin Expression Biomarkers (Cytokines Expression Biomarkers)	38	49	17	34	DDIT3;SERPINE1;MMP2;SLC10A1;TERT;THBS1;ODC1;IL2;CCND1;BCL2;FAS;GFAP;VEGFA;HMOX1;MYC;STAT3;STAT5B	6.76851e-06	0.00902335	Biomarkers
Oxidative Stress in Amyotrophic Lateral Sclerosis	Aging Related Diseases; Sclerosis, Amyotrophic Lateral; Sclerosis, Amyotrophic Lateral (Neurological Diseases); nerve tissue; nervous system	21	22	8	36	GSTA2;NQO1;PPARG;NFE2L2;GCLC;GCLM;SOD1;HMOX1	6.90942e-06	0.00428725	Biological Process
G1/S Phase Transition	Cell Cycle Regulation; Cell Cycle Regulation (Cell Process); generic; generic; nucleus	45	158	16	10	SKP2;ATAD2;FOXM1;UBE2T;AKT1;UBE2Q1;CDK2;PSMB7;PSMB9;PSMB10;CCND1;CCNA2;CCNB1;E2F8;E2F5;MYC	6.97469e-06	0.00802407	Cell Process
Aldosterone Synthesis Acute Regulation	Hypertension Arterial; Hypertension Arterial (Cardiovascular Diseases); endocrine system	46	108	18	16	ITPR1;MAPKAPK3;PLCXD1;ACTH;met-enkephalin;STAR;N-POMC;gamma-MSH;alpha-MSH;corticotropin-like intermediate peptide;gamma-lipotropin;beta-lipotropin;beta-endorphin;PLCE1;beta-MSH;HRAS;RASL11A;RASGRF1	7.40272e-06	0.0092688	Disease
Apoptosis	Apoptosis and Cell Death; Apoptosis and Cell Death (Cell Process); generic; generic; mitochondria	94	321	24	7	TRAF2;DFFB;AKT1;TNFSF10;NFKBIZ;SFN;BAX;TNF;TNFRSF1A;caspase-3-p12;caspase-3-p17;caspase-8-p10;BCL2;caspase-8-p18;FAS;GAS2;LMNB1;ENDOG;CAPN10;TNFSF15;APAF1;CAPNS1;BIRC3;BIRC5	8.40082e-06	0.011168	Cell Process
Neuroinflammation in Amyotrophic Lateral Sclerosis	Sclerosis, Amyotrophic Lateral; Sclerosis, Amyotrophic Lateral (Neurological Diseases); nerve tissue; nervous system	13	17	7	41	BDNF;CD200;IGF1;IL1B;IL6;TNF;VEGFA	1.03321e-05	0.0037594	Disease
CD72 -> AP-1 Expression Targets	TNF Receptor Superfamily Expression Biomarkers; TNF Receptor Superfamily Expression Biomarkers (Expression Biomarkers: Receptor-specific)	64	77	22	28	SERPINE1;TRAF2;MMP2;IFNG;F3;IL1B;IL2;IL4;IL6;TNF;FAS;CCND2;MAPK14;E2F8;ICAM1;CD40;NOS2;VEGFA;HMOX1;E2F5;MYC;BIRC5	1.15824e-05	0.0115364	Biomarkers
CD40LG -> STAT Expression Targets	TNF Receptor Superfamily Expression Biomarkers; TNF Receptor Superfamily Expression Biomarkers (Expression Biomarkers: Receptor-specific)	45	61	19	31	SERPINE1;CXCL10;IRF1;MMP2;IL6;IL10;TNF;BCL2;FAS;CCND2;TAP1;ICAM1;CD40;NOS2;VEGFA;HMOX1;MYC;STAT3;BIRC5	1.18175e-05	0.0100317	Biomarkers
CD2 Expression Targets	CD Molecules Expression Biomarkers; CD Molecules Expression Biomarkers (Expression Biomarkers: Receptor-specific)	32	46	16	34	ITPR1;IFNG;IL2;IL6;IL10;TNF;ZAP70;LCK;FAS;NFATC1;NFATC3;ICAM1;VAV1;LAT;STAT3;STAT5B	1.22197e-05	0.00850159	Biomarkers
Inhibition of THBS1 Activates Angiogenesis in Cancer	Hallmarks of Cancer (5): Inducing Angiogenesis; Hallmarks of Cancer (5): Inducing Angiogenesis (Hallmarks of Cancer); cardiovascular system	52	97	17	17	FGF2;MMP2;AKT1;THBS1;BAX;caspase-3-p12;caspase-3-p17;caspase-8-p10;caspase-8-p18;FAS;CD36;HGF;KDR;VAV1;VEGFA;MYC;APAF1	1.33006e-05	0.00879917	Pathological Process
VEGFR -> STAT Signaling	VEGFR Family; VEGFR Family (Receptor Kinases/Tyrosine Kinases)	11	11	6	54	VEGFD;TYK2;KDR;VEGFA;VEGFC;STAT3	1.48108e-05	0.00323102	Signal Processing
POMC Secretion in adenohypophysis	Peptide and Protein Hormones; Peptide and Protein Hormones (Hormones Pathways); nervous system	31	56	12	21	N-POMC;gamma-MSH;alpha-MSH;corticotropin-like intermediate peptide;gamma-lipotropin;beta-lipotropin;beta-endorphin;beta-MSH;CALML4;CACNB2;ACTH;met-enkephalin	1.78622e-05	0.00632911	Biological Process
Fatty Acid Oxidation	Lipids Metabolism; Lipids Metabolism (Metabolic Pathway); generic; generic	83	112	19	16	CPT1A;CPT1B;CPT2;EHHADH;ACSM2A;GCDH;ACSM5;HADHA;HADHB;ACADL;ACAT2;CROT;ACOX1;ECI2;ACSL1;ACSL4;SLC27A2;ECI1;ACSM2B	2.0686e-05	0.00976864	Metabolic Pathway
Lipodystrophy, Familial Partial	Lipodystrophy, Familial Partial; Lipodystrophy, Familial Partial (Inherited/Rare Diseases); adipose tissue; endocrine system	15	48	11	22	lamin C;lamin A;lamin C2;SCD;ACACB;ACSL1;FASN;LDLR;PPARG;LPL;SREBF1	2.10741e-05	0.00582319	Disease
Insulin Resistance in Hepatocytes	Insulin Resistance; Insulin Resistance (Diabetes Mellitus); endocrine system	73	197	25	12	IRS1;PCK2;AKT1;PTPN11;ACACB;ACOX1;FABP1;ACSL1;IL6;APOC1;CPT1B;APOC3;CPT2;MAPK14;IRS2;PPARA;SREBF1;G6PC1;STAT3;TNF;HRAS;SLC27A1;RASL11A;CD36;VAV1	2.108e-05	0.0123518	Disease
TNFR -> NF-kB Signaling	TNF Receptor Superfamily/Cytokines Receptors; TNF Receptor Superfamily/Cytokines Receptors (Receptor Signaling)	31	35	10	28	FAS;TRAF2;MAPK14;LTB;CD40;TNFSF14;TNFSF10;TNF;TNFRSF1A;TNFRSF1B	2.24109e-05	0.00532765	Signal Processing
Adipokines and Cytokines in Insulin Resistance in Skeletal Muscles	Insulin Resistance; Insulin Resistance (Diabetes Mellitus); musculoskeletal system	68	139	20	14	IRS1;AKT1;ACACB;ACOX1;ACSL1;IL6;CPT1B;IRS2;PPARA;LPL;SREBF1;STAT3;GSK3B;GYS2;TYK2;TNF;TNFRSF1A;SLC27A1;CD36;HMGCR	2.26675e-05	0.0101471	Disease
CSF2 -> NF-kB Expression Targets	Colony Stimulating Factors Expression Biomarkers; Colony Stimulating Factors Expression Biomarkers (Cytokines Expression Biomarkers)	60	65	19	29	CXCL10;MMP2;IFNG;F3;IL2;IL4;TLR4;IL6;BAX;IL10;TNF;FAS;CSF1;ICAM1;CD40;NOS2;VEGFA;BIRC3;BIRC5	3.24269e-05	0.0100105	Biomarkers
LIF Expression Targets	Cytokines Expression Biomarkers; Cytokines Expression Biomarkers (Expression Biomarkers: Receptor-specific)	43	82	22	26	SERPINE1;FGF2;IRF1;TYK2;F3;N-POMC;gamma-MSH;alpha-MSH;corticotropin-like intermediate peptide;CEBPB;gamma-lipotropin;CEBPD;beta-lipotropin;beta-endorphin;beta-MSH;IL6;BCL2;ICAM1;HGF;VEGFA;ACTH;met-enkephalin	3.44567e-05	0.0115063	Biomarkers
Airway Smooth Muscle Cell High Rate Proliferation	Impaired Airway Smooth Muscle Function in Asthma; Impaired Airway Smooth Muscle Function in Asthma (Asthma); Impaired Airway Smooth Muscle Function in Asthma (Respiratory/Pulmonology Diseases); respiratory system	64	99	16	16	FGF2;IRS1;ITGA5;PDGFA;ITPR1;AKT1;IGF1;IL6;STAT3;GSK3B;TYK2;CCND1;HRAS;RASL11A;RASGRF1;MYC	3.4942e-05	0.00826873	Disease
Serine and Glycine Metabolism	Amino Acids Metabolism; Amino Acids Metabolism (Metabolic Pathway); generic; generic	90	117	19	16	GNMT;PAH;ADH1A;ADH1B;ADH4;ADH6;DMGDH;PSAT1;GLYCTK;AGXT2;CTH;SARDH;GLDC;ALAS1;ALAS2;PHGDH;DAO;SHMT2;PSPH	3.90486e-05	0.00974359	Metabolic Pathway
ADAM17 Expression Targets	Notch Receptors Expression Biomarkers; Notch Receptors Expression Biomarkers (Expression Biomarkers: Receptor-specific)	31	45	15	33	MAML1;MMP2;AKT1;ESR1;SMAD3;NCOR2;IL6;TNF;RUNX2;LCK;LEF1;CTBP1;ALPL;ALPP;VEGFA	4.09101e-05	0.00797024	Biomarkers
F2 -> STAT1/NF-kB Expression Targets	F2R GPCRs Ligands; F2R GPCRs Ligands (GPCR Ligands Expression Biomarkers)	92	125	29	23	SERPINE1;FGF2;MMP2;BMP4;PDGFA;TYK2;AKT1;TNFSF10;F2R;F3;THBS1;TNFRSF11B;IL1B;IL2;IL6;IL10;TNF;CCND1;FAS;TBP;ICAM1;CD36;CD40;NOS2;HIF1A;KDR;VEGFA;HMOX1;MYC	4.13359e-05	0.0148871	Biomarkers
TGFB1-TGFBR2 Expression Targets	TGFB-Receptors Kinases/Serine/Threonine Kinases Expression Biomarkers; TGFB-Receptors Kinases/Serine/Threonine Kinases Expression Biomarkers (Receptors Kinases/Serine/Threonine Kinases Expression Biomarkers)	116	157	34	21	DDIT3;SERPINE1;PCK2;MMP2;ITGA5;JAG1;TNFSF10;MAPKAPK3;TERT;ABCA1;IGFBP3;F3;TH;THBS1;IL1B;IL2;IL6;TNF;CCND1;FAS;LDLR;CCNA2;MAPK14;NFATC1;TGFB3;LOX;CD14;NOS2;HIF1A;SOX9;VEGFA;HMOX1;met-enkephalin;MYC	4.189e-05	0.0172152	Biomarkers
Hypothyroidism, Secondary (Central)	Hypothyroidism Congenital; Hypothyroidism Congenital (Endocrine and Metabolic Diseases); Hypothyroidism Congenital (Endocrine and Metabolic Diseases); endocrine system	42	80	14	17	ITPR1;SLC16A2;IGF1;ACTH;met-enkephalin;DIO1;N-POMC;gamma-MSH;alpha-MSH;corticotropin-like intermediate peptide;gamma-lipotropin;beta-lipotropin;beta-endorphin;beta-MSH	4.32283e-05	0.00729927	Disease
Bone Remodeling in Hyperthyroidism	Hyperthyroidism; Hyperthyroidism (Endocrine and Metabolic Diseases); skeletal system	82	157	21	13	ITPR1;AXIN1;AKT1;ESR1;IGF1;TNFRSF11B;PLCXD1;MAPK14;CSF1;ALPL;GSK3B;PTH1R;SMAD6;DKK1;THRA;PLCE1;HRAS;RUNX2;NFATC1;RASL11A;DVL1	4.35284e-05	0.0105634	Disease
CSF1 -> AP-1/CREB/CREBBP/MYC Expression Targets	Receptor Tyrosine Kinases Expression Biomarkers; Receptor Tyrosine Kinases Expression Biomarkers (Expression Biomarkers: Receptor-specific)	81	120	28	23	MMP2;ITPR1;MAPKAPK3;IGF1;F3;ODC1;CEBPB;TNFRSF11B;IL1B;IL6;TNFRSF1A;CCND1;BCL2;HRAS;FAS;CCND2;MAPK14;CSF1;NFATC1;RASL11A;CD14;CD36;NOS2;HIF1A;RASGRF1;VEGFA;MYC;BIRC5	5.03353e-05	0.0144033	Biomarkers
TCR -> NF-kB Expression Targets	T-cell Receptors Expression Biomarkers; T-cell Receptors Expression Biomarkers (CD Molecules Expression Biomarkers)	62	73	20	27	IRF1;ITPR1;TNFSF10;IFNG;IL2;IL4;IL6;IL10;CCND1;PMAIP1;CARD11;ZAP70;FAS;ICAM1;ATF3;VAV1;LAT;HMOX1;MYC;GADD45B	5.66405e-05	0.0104987	Biomarkers
Centriole Duplication and Separation	Cell Division; Cell Division (Cell Process); chromosome; generic; generic; nucleus	43	112	12	10	ACTR10;TTK;TUBB2A;CEP192;TUBB4B;CDK2;TUBE1;ESPL1;NIN;CETN2;CEP152;ANAPC2	5.70828e-05	0.00614754	Cell Process
IGF1 -> CEBPA/FOXO1A Expression Targets	IGF-IGFR1 Expression Biomarkers; IGF-IGFR1 Expression Biomarkers (Receptor Tyrosine Kinases Expression Biomarkers)	26	32	12	37	IRS1;PCK2;AKT1;IGF1;IGFBP1;CCND1;caspase-3-p12;caspase-3-p17;RUNX2;CCND2;GCK;VEGFA	6.57808e-05	0.00641026	Biomarkers
Fibronectin Expression Targets	Integrins Receptors Expression Biomarkers; Integrins Receptors Expression Biomarkers (Expression Biomarkers: Receptor-specific)	71	116	27	23	GSK3B;SLC2A2;MMP2;ITGA2;ITGA5;ITGAD;ITGAL;PDGFA;AKT1;F3;TIMP3;IL1B;IL2;TNF;CCND1;BCL2;HRAS;MAPK14;IRS2;RASL11A;ICAM1;BCAR1;NOS2;CTSD;VAV1;SREBF1;MYC	7.18893e-05	0.0139104	Biomarkers
IL6/IL12 Signaling Activates Immune System in Multiple Sclerosis	Sclerosis, Multiple; Sclerosis, Multiple (Neurological Diseases); blood; lymphatic system	22	22	7	31	CXCL10;TYK2;IFNG;CXCL16;CEBPB;IL6;STAT3	7.25272e-05	0.00374933	Disease
IL6 and Insulin Resistance in Muscular Dystrophies	Muscular Dystrophies; Muscular Dystrophies (Neurological Diseases); Muscular Dystrophies (Neurological Diseases); muscles; musculoskeletal system	36	64	12	18	GSK3B;IRS1;GYS2;PDE3B;TYK2;AKT1;ACACB;IL6;CPT1B;IRS2;NOS2;STAT3	7.51784e-05	0.00630252	Disease
TLR4 -> NF-kB/IRF Expression Targets	Toll-like Receptors Expression Biomarkers; Toll-like Receptors Expression Biomarkers (CD Molecules Expression Biomarkers)	70	86	22	25	SERPINE1;CXCL10;IRF7;IL27;TNFSF10;IFNG;F3;IL1B;IL2;IL4;TLR4;IL6;IL10;TNF;LIPG;LCN2;CD14;ICAM1;CD40;NOS2;VEGFA;HMOX1	7.60862e-05	0.0114823	Biomarkers
Angiotensin-Aldosterone System Activation Scheme	Hypertension Arterial; Hypertension Arterial (Cardiovascular Diseases); endocrine system	43	74	13	17	ATP1A1;CYP17A1;N-POMC;gamma-MSH;alpha-MSH;corticotropin-like intermediate peptide;gamma-lipotropin;beta-lipotropin;beta-endorphin;beta-MSH;ACTH;met-enkephalin;STAR	7.73093e-05	0.00679561	Disease
VEGFA -> STAT Expression Targets	VEGF-KDR Expression Biomarkers; VEGF-KDR Expression Biomarkers (Receptor Tyrosine Kinases Expression Biomarkers)	47	58	17	29	CXCL10;MMP2;ITGA5;TYK2;TERT;F3;CCND1;FAS;ICAM1;S100A8;S100A9;NOS2;KDR;VEGFA;HMOX1;STAT3;BIRC5	8.14106e-05	0.00898045	Biomarkers
Familial Partial Lipodystrophy Type 4 Progression (Hypothesis)	Diabetic Mellitus Syndromes; Lipodystrophy, Familial Partial; Lipodystrophy, Familial Partial (Inherited/Rare Diseases); adipose tissue; connective tissue; endocrine system; integumentary system	21	38	9	23	PLIN4;ACACB;ACOX1;FASN;PPARA;PPARG;RETN;LPL;SREBF1	9.02795e-05	0.00478469	Disease
B-Cell Activation in Crohn's Disease	Crohn's Disease; Crohn's Disease (Gastrointestinal Diseases); Crohn's Disease (Gastrointestinal Diseases); blood; lymphatic system	38	56	11	19	ITPR1;IL2;IL4;IL6;IL10;ZAP70;LCK;NFATC1;CD3E;CD80;LAT	9.59631e-05	0.00579863	Disease
CCL3 Expression Targets	Chemokines Expression Biomarkers; Chemokines Expression Biomarkers (Cytokines Expression Biomarkers)	32	38	13	34	CXCL10;PCK2;MMP2;CEBPD;IL10;MAPK14;ICAM1;CD36;NOS2;HIF1A;VEGFA;STAT3;BIRC5	9.89692e-05	0.00692595	Biomarkers
VEGFA/NOTCH1/WNT Cross-talk in Blood Vessel Sprouting and Branching in Cancer	Hallmarks of Cancer (5): Inducing Angiogenesis; Hallmarks of Cancer (5): Inducing Angiogenesis (Hallmarks of Cancer); Vascular System Response; cardiovascular system	43	66	12	18	GSK3B;FOXC1;JAG1;AXIN1;AKT1;LEF1;CTBP1;KDR;VEGFA;DVL1;DVL3;HEY1	9.92864e-05	0.00629591	Biological Process
IDO1 in Cancer Immune Escape	Hallmarks of Cancer (8): Evading Immune Destruction; Hallmarks of Cancer (8): Evading Immune Destruction (Hallmarks of Cancer); lymphatic system	84	147	20	13	TRAF2;CHUK;IRF1;FOXO3;CD200;TYK2;AKT1;IFNG;IKBKB;IL1B;IL2;TLR4;IL6;IL10;TNF;TNFRSF1A;CD80;CD40;RELB;STAT3	0.000107056	0.0101061	Pathological Process
CD8 -> ATF/CREB/CREBBP Expression Targets	CD8 Expression Biomarkers; CD8 Expression Biomarkers (CD Molecules Expression Biomarkers)	41	65	18	27	ITPR1;IFNG;IL1B;IL2;IL4;IL6;TNF;HRAS;ZAP70;LCK;FAS;RASL11A;ICAM1;NOS2;RASGRF1;VAV1;VEGFA;LAT	0.000114439	0.00947867	Biomarkers
IL7 Expression Targets	Interleukins Expression Biomarkers; Interleukins Expression Biomarkers (Cytokines Expression Biomarkers)	57	65	18	27	VEGFD;FOXO3;AKT1;IFNG;IL2;IL4;IL6;BAX;IL10;TNF;BCL2;FAS;CCNA2;CCND2;ICAM1;MYC;STAT3;STAT5B	0.000114439	0.00947867	Biomarkers
Th1-Cells Activation and Proliferation in Atherosclerosis	Atherosclerosis; Atherosclerosis (Cardiovascular Diseases); cardiovascular system	88	144	19	13	ITPR1;AKT1;IFNG;IL2;CARD11;LCK;MAPK14;TYK2;IL27;IL18R1;HRAS;ZAP70;NFATC1;NFATC3;CD3E;RASL11A;CD80;CD40;LAT	0.000119502	0.00961052	Disease
TCR -> STAT Expression Targets	T-cell Receptors Expression Biomarkers; T-cell Receptors Expression Biomarkers (CD Molecules Expression Biomarkers)	41	49	15	30	IRF1;TNFSF10;IL6;IL10;CCND1;BCL2;PMAIP1;ZAP70;CCND2;ICAM1;ATF3;HMOX1;MYC;STAT3;STAT5B	0.000124082	0.00795334	Biomarkers
IL8 Expression Targets	Chemokines Expression Biomarkers; Chemokines Expression Biomarkers (Cytokines Expression Biomarkers)	28	34	12	35	MMP2;AKT1;TIMP3;IL6;CCND1;BCL2;MAPK14;ICAM1;NOS2;HMOX1;STAT3;BIRC5	0.000130457	0.00640342	Biomarkers
VEGFR -> FOXO3A Signaling	VEGFR Family; VEGFR Family (Receptor Kinases/Tyrosine Kinases)	12	15	6	40	VEGFD;FOXO3;AKT1;KDR;VEGFA;VEGFC	0.000130947	0.00322407	Signal Processing
NRG1 -> STAT Expression Targets	NRG-EGFR Expression Biomarkers; NRG-EGFR Expression Biomarkers (Receptor Tyrosine Kinases Expression Biomarkers)	38	44	14	31	DDIT3;progesterone receptor A;progesterone receptor B;ESR1;ABCA1;CCND1;CCNA2;ICAM1;HIF1A;VEGFA;HMGCR;HMGA1;STAT3;STAT5B	0.000131271	0.00743889	Biomarkers
ADCYAP1 Expression Targets	GPCR Ligands Expression Biomarkers; GPCR Ligands Expression Biomarkers (Expression Biomarkers: Receptor-specific)	59	133	29	21	MMP2;ITPR1;ESR1;TH;PRL;N-POMC;gamma-MSH;alpha-MSH;corticotropin-like intermediate peptide;CEBPB;gamma-lipotropin;CEBPD;beta-lipotropin;beta-endorphin;beta-MSH;IL2;TNF;BCL2;HRAS;MAPK14;IRS2;RASL11A;ICAM1;NOS2;ATF3;RASGRF1;VEGFA;ACTH;met-enkephalin	0.000136845	0.0148262	Biomarkers
INHBA/ACVR2/BMPR Expression Targets	INHB-Receptors Kinases/Serine/Threonine Kinases Expression Biomarkers; INHB-Receptors Kinases/Serine/Threonine Kinases Expression Biomarkers (Receptors Kinases/Serine/Threonine Kinases Expression Biomarkers)	53	61	17	27	SERPINE1;MMP2;ESR1;TERT;IFNG;TH;CEBPB;CEBPD;IL6;BAX;IL10;RUNX2;FSTL3;FSHB;VEGFA;VIM;MYC	0.000162512	0.00896624	Biomarkers
MicroRNAs Role in Melanoma	Melanoma; Melanoma (Dermatologic Diseases); Melanoma (Dermatologic Diseases); integumentary system	44	50	10	20	TGIF2;ZEB2;BMP4;FOXO3;CCND1;E2F8;ZEB1;E2F5;MYC;HOXB7	0.000169547	0.00528541	Disease
Apoptosis Evasion in Cancer: Overview	Hallmarks of Cancer (3): Resisting Cell Death; Hallmarks of Cancer (3): Resisting Cell Death (Hallmarks of Cancer); mitochondria; oncogenic; oncogenic	118	330	34	10	TRAF2;DFFB;lamin C;lamin A;lamin C2;FOXO3;AKT1;TNFSF10;SFN;XAF1;IKBKB;BAX;TNF;TNFRSF1A;caspase-3-p12;caspase-3-p17;caspase-8-p10;BCL2;caspase-8-p18;PMAIP1;FAS;TNFRSF21;GAS2;LMNB1;ENDOG;NFKB1;CAPN10;TNFSF15;HIF1A;APAF1;STAT3;CAPNS1;BIRC3;BIRC5	0.000171651	0.0158287	Pathological Process
CXCL12 Expression Targets	Chemokines Expression Biomarkers; Chemokines Expression Biomarkers (Cytokines Expression Biomarkers)	39	45	14	31	SERPINE1;MMP2;TNFSF10;IL1B;IL2;IL6;IL10;TNF;TNFRSF1A;ICAM1;VEGFA;HMOX1;STAT3;STAT5B	0.000172079	0.00743494	Biomarkers
G2/M Damage Checkpoint	Cell Cycle Regulation; Cell Cycle Regulation (Cell Process); generic; generic; nucleus	22	44	7	15	GADD45A;CCNB1;CDK1;CDC25C;SFN;GADD45B;GADD45G	0.000178311	0.00370566	Cell Process
AGT -> STAT Expression Targets	Peptide GPCRs Ligands; Peptide GPCRs Ligands (GPCR Ligands Expression Biomarkers)	81	122	27	22	CXCL10;MMP2;ITGA5;AGTR2;IFNG;IL18R1;F3;TH;IL2;IL6;IL10;TNF;CCND1;FAS;LDLR;CRP;PPARA;TGFB3;LPL;ICAM1;NOS2;HIF1A;VEGFA;HMOX1;MYC;STAT3;CAT	0.000179253	0.0138675	Biomarkers
IL13 Expression Targets	Interleukins Expression Biomarkers; Interleukins Expression Biomarkers (Cytokines Expression Biomarkers)	66	73	19	26	FGF2;CXCL10;MMP2;PDGFA;TYK2;TNFSF10;IL1B;IL6;TNF;ARG1;PPARG;ICAM1;CD40;NOS2;HGF;VEGFA;HMOX1;STAT3;STAT5B	0.000183458	0.00996852	Biomarkers
Adiponectin in Insulin Resistance Prevention	Insulin Resistance; Insulin Resistance (Diabetes Mellitus); adipose tissue; endocrine system; generic	34	60	11	18	PCK2;AKT1;ACACB;ACOX1;CPT1B;MAPK14;PPARA;LPL;SREBF1;PPARGC1A;G6PC1	0.000183672	0.00578643	Disease
Sister Chromatid Cohesion	Cell Division; Cell Division (Cell Process); chromosome; generic; generic; nucleus	27	74	9	12	NCAPD2;BUB1;CDC20;ESCO2;AURKB;ESPL1;ANAPC2;PLK1;AURKA	0.00018459	0.00469484	Cell Process
NTRK -> FOXO/MYCN Signaling	Receptor Kinases/Tyrosine Kinases; Receptor Kinases/Tyrosine Kinases (Receptor Signaling)	19	22	7	31	GSK3B;BDNF;IRS1;FOXO3;IRS2;AKT1;NTRK2	0.000188706	0.00374933	Signal Processing
Adipokines Production by Adipocyte	Lipogenesis and Lipolysis; Lipogenesis and Lipolysis (Biological Process); adipose tissue; generic	58	103	15	14	SERPINE1;TRAF2;IRS1;AKT1;IL1B;TLR4;IL6;TNF;TNFRSF1A;IRS2;PPARG;RETN;HIF1A;MYC;STAT3	0.000195528	0.00773196	Biological Process
Serotonin/Gs Expression Targets	Amine GPCRs Ligand; Amine GPCRs Ligand (GPCR Ligands Expression Biomarkers)	39	62	17	27	BDNF;TF;TH;N-POMC;gamma-MSH;alpha-MSH;corticotropin-like intermediate peptide;gamma-lipotropin;beta-lipotropin;beta-endorphin;beta-MSH;IL2;IL6;NOS2;VEGFA;ACTH;met-enkephalin	0.000202042	0.00896152	Biomarkers
CD4+ T-Cell Function Decline in HIV	HIV Type 1 Infection; HIV Type 1 Infection (Infectious Diseases); blood; lymphatic system	73	126	17	13	ITPR1;AKT1;IL1B;IL2;IL4;IL6;IL10;CARD11;LCK;HRAS;ZAP70;NFATC1;NFATC3;CD3E;RASL11A;CD80;LAT	0.000204513	0.00866905	Disease
Ras-GAP Regulation Signaling	Signal Transduction Pathways; Signal Transduction Pathways (Signal Processing); generic; generic	47	80	14	17	CAV1;HRAS;IRF1;RASL11A;CD200;DPYSL3;IFNG;KDR;VEGFA;STAT3;TNF;TNFRSF1A;caspase-3-p12;caspase-3-p17	0.000208957	0.00729927	Signal Processing
Acetaminophen Induced Hepatotoxicity	Drug Toxicity Pathways; Drug Toxicity Pathways (Toxicity Pathways); digestive system	28	58	11	18	ENDOG;CAPN10;ATP2B1;CYP2E1;HMGCS2;APAF1;CAPNS1;BAX;caspase-3-p12;caspase-3-p17;CAT	0.000220244	0.00579252	Pathological Process
NF-kB non-Canonical Signaling	Signal Transduction Pathways; Signal Transduction Pathways (Signal Processing); generic; generic	29	37	9	24	TRAF2;CHUK;NFKB1;LTB;ICAM1;CD40;RELB;TNF;TNFRSF1A	0.000227774	0.00478723	Signal Processing
Th1-Cell Function in Systemic Lupus Erythematosus	Systemic Lupus Erythematosus; Systemic Lupus Erythematosus (Dermatologic Diseases); Systemic Lupus Erythematosus (Dermatologic Diseases); blood; lymphatic system	70	116	16	13	ITPR1;AKT1;IFNG;IL2;IL4;IL10;LCK;MAPK14;TYK2;HRAS;ZAP70;NFATC1;CD3E;RASL11A;CD80;LAT	0.000241184	0.00819672	Disease
TNFRSF1A -> STAT Signaling	TNF Receptor Superfamily/Cytokines Receptors; TNF Receptor Superfamily/Cytokines Receptors (Receptor Signaling)	11	11	5	45	LTB;STAT3;STAT5B;TNF;TNFRSF1A	0.000243243	0.00269107	Signal Processing
Th1-Cell Activation in Crohn's Disease	Crohn's Disease; Crohn's Disease (Gastrointestinal Diseases); Crohn's Disease (Gastrointestinal Diseases); blood; lymphatic system	43	62	11	17	TYK2;IL27;IFNG;IL18R1;IL2;ZAP70;LCK;CD3E;CD80;TNFSF15;LAT	0.000248448	0.00578035	Disease
Metabolic Reprogramming in Cancer: Overview	Hallmarks of Cancer (7): Deregulated Metabolism; Hallmarks of Cancer (7): Deregulated Metabolism (Hallmarks of Cancer); oncogenic; oncogenic	115	133	18	13	PSAT1;ACSS2;SLC16A1;PDK1;PDK3;AKT1;SLC16A3;IDH2;SDHA;SHMT2;PSPH;LDHA;SLC1A5;ALDOB;PHGDH;HIF1A;MYC;GLS2	0.000252513	0.00915099	Pathological Process
BDNF Expression Targets	Neurotrophins-NTRK1 Expression Biomarkers; Neurotrophins-NTRK1 Expression Biomarkers (Receptor Tyrosine Kinases Expression Biomarkers)	85	158	32	20	SERPINE1;FGF2;BDNF;TRAF2;FOXO3;ITPR1;AKT1;SMAD3;MAPKAPK3;TERT;NTRK2;TH;N-POMC;gamma-MSH;alpha-MSH;corticotropin-like intermediate peptide;CEBPB;gamma-lipotropin;beta-lipotropin;beta-endorphin;beta-MSH;IL1B;HRAS;MAPK14;RASL11A;NOS2;HIF1A;RASGRF1;VEGFA;ACTH;met-enkephalin;MYC	0.000268214	0.016178	Biomarkers
WNT Canonical Signaling Expression Targets	WNT-Frizzled Receptor Family; WNT-Frizzled Receptor Family (Expression Biomarkers: Receptor-specific)	47	81	20	24	GSK3B;AXIN1;AXIN2;NRCAM;TERT;DKK1;TNFRSF11B;BAX;CCND1;BCL2;RUNX2;PPARD;NOS2;VEGFA;VIM;DVL1;HMGA1;MYC;WNT10B;BIRC5	0.000270727	0.0104548	Biomarkers
TLR1 -> 2/6 Expression Targets	Toll-like Receptors Expression Biomarkers; Toll-like Receptors Expression Biomarkers (CD Molecules Expression Biomarkers)	77	88	21	23	CXCL10;AKT1;TNFSF10;IFNG;F3;CEBPB;IL1B;IL2;TLR4;IL6;IL10;TNF;LCN2;MAPK14;ICAM1;CD40;NOS2;HGF;HIF1A;VEGFA;HMOX1	0.000317825	0.0109432	Biomarkers
CD80 -> AP-1 Expression Targets	CD8 Expression Biomarkers; CD8 Expression Biomarkers (CD Molecules Expression Biomarkers)	28	32	11	34	ITPR1;IFNG;IL4;IL6;TNF;ZAP70;LCK;NFATC1;NFATC3;VAV1;LAT	0.000325793	0.00587293	Biomarkers
Hyperparathyroidism, Secondary Effect	Osteoporosis; Osteoporosis (Musculoskeletal System Diseases); skeletal system	44	54	10	18	GSK3B;PTH1R;AXIN1;SMAD3;TGFB2;TNFRSF11B;RUNX2;MAPK14;DVL1;MYC	0.000328977	0.00527426	Disease
PAF Expression Targets	Receptor Tyrosine Kinases Expression Biomarkers; Receptor Tyrosine Kinases Expression Biomarkers (Expression Biomarkers: Receptor-specific)	45	59	16	27	SERPINE1;MMP2;TYK2;F3;IL1B;IL2;IL4;IL6;IL10;TNF;CCND1;ICAM1;NOS2;VEGFA;HMOX1;STAT3	0.00035603	0.00844327	Biomarkers
TGFB1-TGFBR1/AP-1 Expression Targets	TGFB-Receptors Kinases/Serine/Threonine Kinases Expression Biomarkers; TGFB-Receptors Kinases/Serine/Threonine Kinases Expression Biomarkers (Receptors Kinases/Serine/Threonine Kinases Expression Biomarkers)	123	181	35	19	SERPINE1;FGF2;BDNF;MMP2;ITGA5;JAG1;progesterone receptor A;progesterone receptor B;PDGFA;JUNB;TNFSF10;SMAD3;TERT;ABCA1;IGFBP3;CYP7A1;TGFB2;F3;TH;THBS1;TIMP3;IL1B;IL6;LDLR;NFATC1;NFATC3;PPARD;CD14;GDF15;HIF1A;VEGFA;HMOX1;met-enkephalin;MYC;GADD45B	0.000356269	0.0175175	Biomarkers
Natural Killer T-Cell Roles in Diabetes Mellitus Type 1	Diabetes Mellitus Type 1; Diabetes Mellitus Type 1 (Diabetes Mellitus); hematological system	82	132	17	12	ITPR1;AKT1;IFNG;IL2;IL4;IL10;CARD11;LCK;MAPK14;HRAS;ZAP70;NFATC1;NFATC3;CD3E;RASL11A;CD80;LAT	0.00035869	0.0086426	Disease
Adipokines Production by Adipocyte Impaired in Obesity	Obesity; Obesity (Endocrine and Metabolic Diseases); adipose tissue; endocrine system	56	97	14	14	IRS1;AKT1;IL1B;IL6;IRS2;PPARG;STAT3;TRAF2;TLR4;TNF;TNFRSF1A;RETN;HIF1A;MYC	0.000362021	0.00723514	Disease
VEGFR -> CTNND Signaling	VEGFR Family; VEGFR Family (Receptor Kinases/Tyrosine Kinases)	7	7	4	57	VEGFD;KDR;VEGFA;VEGFC	0.000367443	0.00215633	Signal Processing
Serotonin/Gq Expression Targets	Amine GPCRs Ligand; Amine GPCRs Ligand (GPCR Ligands Expression Biomarkers)	41	89	21	23	ITPR1;F3;N-POMC;gamma-MSH;alpha-MSH;corticotropin-like intermediate peptide;gamma-lipotropin;beta-lipotropin;beta-endorphin;PLCE1;beta-MSH;IL2;IL6;HRAS;PLCXD1;RASL11A;RASGRF1;VEGFA;ACTH;met-enkephalin;STAT3	0.000375149	0.0109375	Biomarkers
TNFSF13B Expression Targets	TNF Receptor Superfamily Expression Biomarkers; TNF Receptor Superfamily Expression Biomarkers (Expression Biomarkers: Receptor-specific)	60	71	18	25	GSK3B;TRAF2;MKI67;AKT1;MAPKAPK3;IL2;IL4;BAX;CCND1;BCL2;CCND2;MAPK14;NFATC1;CD80;ICAM1;CD40;MYC;PLK1	0.000385015	0.00944882	Biomarkers
Thyroid Hormones in Adipose Tissue Metabolism	Hyperthyroidism; Hyperthyroidism (Endocrine and Metabolic Diseases); adipose tissue	44	121	16	13	SERPINE1;IRS1;FASN;IL6;APOC1;APOC3;PPARG;THRSP;LPL;SREBF1;NR1H3;STAT3;STAT5B;CYP7A1;THRA;RETN	0.000392592	0.00817578	Disease
Translation	RNA Machinery; RNA Machinery (Cell Process); endoplasmic reticulum; generic; generic	84	337	21	6	WARS1;AARS1;EIF2S2;YARS1;RPL3;RPL8;RPL13;RPL28;RPLP0;RPS2;TARS1;EIF3D;RPS20;IARS1;EPRS1;RPL36;ABCE1;CARS1;EEF1D;EEF1G;EEF2	0.000406867	0.00968635	Cell Process
G0/G1 Phase Transition	Cell Cycle Regulation; Cell Cycle Regulation (Cell Process); generic; generic; nucleus	52	100	10	10	HRAS;GSK3B;CCNA2;E2F8;RASL11A;ITPR1;AKT1;RASGRF1;E2F5;CCND1	0.000416074	0.00514933	Cell Process
VEGFR -> CTNNB Signaling	VEGFR Family; VEGFR Family (Receptor Kinases/Tyrosine Kinases)	15	18	6	33	GSK3B;VEGFD;AKT1;KDR;VEGFA;VEGFC	0.000417276	0.00321888	Signal Processing
S/G2 Phase Transition	Cell Cycle Regulation; Cell Cycle Regulation (Cell Process); generic; generic; nucleus	49	247	17	6	SKP2;H1-0;UBE2T;TUBB2A;UBE2Q1;TUBB4B;CDK2;TUBE1;PSMB7;PSMB9;ANAPC2;PSMB10;CCNA2;CCNB1;CCNF;E2F8;E2F5	0.000474408	0.00816523	Cell Process
Thrombopoietin Receptors Signaling in Platelet Maturation	Peptide and Protein Hormones; Peptide and Protein Hormones (Hormones Pathways); generic; generic	37	67	11	16	MPL;TYK2;ITPR1;AKT1;HRAS;MAPK14;RASL11A;RASGRF1;MYC;STAT3;STAT5B	0.000485844	0.0057652	Biological Process
Th1-Cell Differentiation	T-cell Activation and Differentiation; T-cell Activation and Differentiation (Immunological Pathways); lymphatic system	81	137	17	12	TYK2;ITPR1;AKT1;IL27;IFNG;IL18R1;HRAS;CARD11;ZAP70;LCK;MAPK14;NFATC1;NFATC3;CD3E;RASL11A;CD80;LAT	0.000530791	0.00862069	Biological Process
PDGF -> AP-1/CREB/CREBBP/MYC Expression Targets	PDGF-PDGFR Ligands Expression Biomarkers; PDGF-PDGFR Ligands Expression Biomarkers (Receptor Tyrosine Kinases Expression Biomarkers)	117	164	32	19	SERPINE1;FGF2;BDNF;MMP2;PDGFA;ITPR1;MAPKAPK3;TERT;F3;IL1B;IL2;IL6;CCND1;BCL2;HRAS;LDLR;CCNA2;CCND2;MAPK14;RASL11A;LOX;ICAM1;GCLC;NOS2;HIF1A;RASGRF1;VEGFA;PDGFD;HMOX1;MYC;WNT10B;BIRC5	0.000540641	0.016129	Biomarkers
GAST Expression Targets in GAST Expression Targets	Peptide GPCRs Ligands; Peptide GPCRs Ligands (GPCR Ligands Expression Biomarkers)	54	98	22	22	MMP2;ITPR1;ODC1;N-POMC;gamma-MSH;alpha-MSH;corticotropin-like intermediate peptide;gamma-lipotropin;beta-lipotropin;beta-endorphin;beta-MSH;CCND1;BCL2;HRAS;RASL11A;HGF;RASGRF1;ACTH;met-enkephalin;MYC;STAT3;BIRC5	0.000575575	0.0114108	Biomarkers
TGFA -> STAT Expression Targets	TGFA-EGFR Expression Biomarkers; TGFA-EGFR Expression Biomarkers (Receptor Tyrosine Kinases Expression Biomarkers)	42	50	14	28	MMP2;JAG1;F3;CEBPB;IL1B;BAX;TNF;CCND1;LCN2;GFAP;VEGFA;MYC;STAT3;BIRC5	0.000581265	0.00741525	Biomarkers
Mast-Cell Activation in Asthma	Myeloid Cells in Asthma; Myeloid Cells in Asthma (Asthma); Myeloid Cells in Asthma (Respiratory/Pulmonology Diseases); respiratory system	101	284	28	9	ITPR1;AKT1;PTPN11;CEBPB;SULT1C2;MAPK14;PPARG;NR1H3;ACTH;met-enkephalin;PLA2G1B;STAT3;MMP2;HAS2;N-POMC;gamma-MSH;alpha-MSH;corticotropin-like intermediate peptide;gamma-lipotropin;beta-lipotropin;beta-endorphin;beta-MSH;HRAS;RASL11A;HIF1A;VAV1;VEGFA;LAT	0.000582464	0.0132827	Disease
Microtubule Cytoskeleton	Cytoskeleton Assembly; Cytoskeleton Assembly (Cell Process); cytoskeleton; generic; generic; plasma membrane	26	105	10	9	ACTR10;TUBB2A;CLIP1;KIF14;TUBB4B;AURKB;KIF11;KIF22;TUBE1;CENPE	0.000614694	0.00513611	Cell Process
GALR1/2/3 -> POMC/NPY Production	Galanin Receptors/Peptide GCPRs; Galanin Receptors/Peptide GCPRs (GCPR Family); Peptide GPCRs; nerve tissue; nervous system	33	139	17	12	ITPR1;AKT1;N-POMC;gamma-MSH;alpha-MSH;corticotropin-like intermediate peptide;gamma-lipotropin;beta-lipotropin;beta-endorphin;PLCE1;beta-MSH;HRAS;PLCXD1;RASL11A;RASGRF1;ACTH;met-enkephalin	0.000628286	0.00861196	Biological Process
Treg-Cell Differentiation	T-cell Activation and Differentiation; T-cell Activation and Differentiation (Immunological Pathways); lymphatic system	74	127	16	12	ITPR1;AKT1;SMAD3;IL2;IL10;HRAS;CARD11;ZAP70;LCK;MAPK14;NFATC1;NFATC3;CD3E;RASL11A;CD80;LAT	0.000648752	0.00815079	Biological Process
Th2-Cell Differentiation	T-cell Activation and Differentiation; T-cell Activation and Differentiation (Immunological Pathways); lymphatic system	73	127	16	12	ITPR1;AKT1;IL2;IL4;IL10;HRAS;CARD11;ZAP70;LCK;MAPK14;NFATC1;NFATC3;CD3E;RASL11A;CD80;LAT	0.000648752	0.00815079	Biological Process
CD81 Expression Targets	CD80 Expression Biomarkers; CD80 Expression Biomarkers (CD Molecules Expression Biomarkers)	34	45	13	28	ITPR1;IFNG;IL2;IL4;caspase-3-p12;caspase-3-p17;ZAP70;LCK;NFATC1;NFATC3;CD80;VAV1;LAT	0.000655724	0.00690021	Biomarkers
Th2-Cell Response in Asthma	Th Cell Response in Asthma; Th Cell Response in Asthma (Asthma); Th Cell Response in Asthma (Respiratory/Pulmonology Diseases); respiratory system	73	127	16	12	ITPR1;AKT1;IL2;IL4;IL10;CARD11;LCK;MAPK14;HRAS;ZAP70;NFATC1;NFATC3;CD3E;RASL11A;CD80;LAT	0.000676412	0.00815079	Disease
CD2 -> STAT Signaling	Ig-like Cell Adhesion Molecule Family/CD Molecules; Ig-like Cell Adhesion Molecule Family/CD Molecules (Receptor Signaling)	8	8	4	50	ZAP70;LCK;STAT3;STAT5B	0.000700675	0.00215517	Signal Processing
AVP/Gs -> STAT Expression Targets	Peptide GPCRs Ligands; Peptide GPCRs Ligands (GPCR Ligands Expression Biomarkers)	22	51	14	27	SERPINE1;N-POMC;gamma-MSH;alpha-MSH;corticotropin-like intermediate peptide;gamma-lipotropin;beta-lipotropin;beta-endorphin;beta-MSH;CSF1;NFATC1;ACTH;met-enkephalin;STAT3	0.000723763	0.00741133	Biomarkers
DLL4 Expression Targets	Notch Receptors Expression Biomarkers; Notch Receptors Expression Biomarkers (Expression Biomarkers: Receptor-specific)	30	40	12	30	MAML1;AKT1;ESR1;NCOR2;CCL20;IL6;BCL2;LCK;ABCG2;CTBP1;KDR;HEY1	0.00072503	0.00638298	Biomarkers
Treg-Cell Function in Diabetes Mellitus Type 1	Diabetes Mellitus Type 1; Diabetes Mellitus Type 1 (Diabetes Mellitus)	77	128	16	12	ITPR1;AKT1;IL2;IL10;CARD11;LCK;MAPK14;SMAD3;HRAS;ZAP70;NFATC1;NFATC3;CD3E;RASL11A;CD80;LAT	0.000737645	0.00814664	Disease
VEGFR -> NFATC Signaling	VEGFR Family; VEGFR Family (Receptor Kinases/Tyrosine Kinases)	26	52	10	19	HRAS;VEGFD;MAPK14;NFATC1;RASL11A;ITPR1;RASGRF1;KDR;VEGFA;VEGFC	0.000785155	0.00527983	Signal Processing
TCR -> CREB/CREBBP/ATF Expression Targets	T-cell Receptors Expression Biomarkers; T-cell Receptors Expression Biomarkers (CD Molecules Expression Biomarkers)	54	75	18	23	IRF1;ITPR1;TNFSF10;MAPKAPK3;IFNG;IL6;IL10;TNF;CCND1;BCL2;ZAP70;CCND2;MAPK14;CALML4;ATF3;VAV1;LAT;HMOX1	0.000785453	0.00942902	Biomarkers
CD2 -> NFATC1 Signaling	Ig-like Cell Adhesion Molecule Family/CD Molecules; Ig-like Cell Adhesion Molecule Family/CD Molecules (Receptor Signaling)	15	20	6	30	ZAP70;LCK;NFATC1;ITPR1;VAV1;LAT	0.000787577	0.00321543	Signal Processing
IL22 Expression Targets	Interleukins Expression Biomarkers; Interleukins Expression Biomarkers (Cytokines Expression Biomarkers)	16	16	7	43	TYK2;IL22RA1;CCND1;S100A8;NOS2;MYC;STAT3	0.000791465	0.00376142	Biomarkers
TNF -> TP53/ATF Expression Targets	TNF Receptor Superfamily Expression Biomarkers; TNF Receptor Superfamily Expression Biomarkers (Expression Biomarkers: Receptor-specific)	50	69	17	24	SERPINE1;TRAF2;MMP2;TERT;TNF;TNFRSF1A;TNFRSF1B;CCND1;HRAS;FAS;CCNA2;MAPK14;TAP1;RASL11A;GDF15;NOS2;CD59	0.000794551	0.00892857	Biomarkers
TCR -> AP-1 Expression Targets	T-cell Receptors Expression Biomarkers; T-cell Receptors Expression Biomarkers (CD Molecules Expression Biomarkers)	64	94	21	22	ITPR1;TNFSF10;IFNG;IL1B;IL2;IL4;IL6;TNF;CCND1;BCL2;HRAS;ZAP70;FAS;NFATC1;RASL11A;ICAM1;ATF3;RASGRF1;VAV1;LAT;HMOX1	0.000818209	0.0109091	Biomarkers
Eat me Signal: Apoptotic Cell Initiates Phagocytosis	Efferocytosis; Efferocytosis (Inflammation Resolution); oncogenic; oncogenic; secretory vesicle	31	41	8	19	ITGA5;TYRO3;THBS1;AXL;caspase-3-p12;caspase-3-p17;CD14;CD36	0.000883033	0.00424403	Biological Process
TNFR -> CREB/ELK-SRF Signaling	TNF Receptor Superfamily/Cytokines Receptors; TNF Receptor Superfamily/Cytokines Receptors (Receptor Signaling)	41	44	9	20	FAS;TRAF2;MAPK14;CD40;TNFSF14;TNFSF10;MAPKAPK3;TNF;TNFRSF1B	0.000899209	0.00476948	Signal Processing
NRG1/Catenin Expression Targets	NRG-EGFR Expression Biomarkers; NRG-EGFR Expression Biomarkers (Receptor Tyrosine Kinases Expression Biomarkers)	35	41	12	29	DDIT3;progesterone receptor A;progesterone receptor B;ESR1;ABCA1;CCND1;CCNA2;ICAM1;HIF1A;VEGFA;HMGCR;HMGA1	0.000926799	0.00637959	Biomarkers
PDCD1 -> STAT Expression Targets	Protein Tyrosine Phosphatase Expression Biomarkers; Protein Tyrosine Phosphatase Expression Biomarkers (CD Molecules Expression Biomarkers)	19	21	8	38	AKT1;IFNG;IL2;IL10;BCL2;ZAP70;LCK;STAT3	0.000999995	0.00428954	Biomarkers
Dilated Cardiomyopathy	Cardiomyopathy Dilated; Cardiomyopathy Dilated (Cardiovascular Diseases); cardiovascular system	104	224	23	10	IRS1;ITGA2;ITGA5;ITGAD;ITGAL;ITGB7;ITGB8;IGF1;CSRP3;MAPK14;LAMA4;TRAF2;lamin C;lamin A;MMP2;lamin C2;SMAD3;beta-dystroglycan;alpha-dystroglycan;TMPO;TNF;TNFRSF1A;NOS2	0.00101356	0.0112031	Disease
Protein Folding	Golgi apparatus; Proteins Turnover; Proteins Turnover (Cell Process); endoplasmic reticulum; generic; generic	24	112	10	8	DNAJB4;TUBB2A;DNAJB7;PFDN2;TUBB4B;DNAJB5;TUBE1;PSMB7;PSMB9;PSMB10	0.00101892	0.00511771	Cell Process
WNT5A Expression Targets	WNT-Frizzled Receptor Family; WNT-Frizzled Receptor Family (Expression Biomarkers: Receptor-specific)	46	47	13	27	GSK3B;DDIT3;AXIN1;IFNG;IL1B;IL6;BAX;CCND1;BCL2;ATF3;VIM;DVL3;MYC	0.00103201	0.0068929	Biomarkers
CFTR Facilitates Oxidative Stress in Airway Epithelium in CF	Cystic Fibrosis; Cystic Fibrosis (Respiratory/Pulmonology Diseases); Cystic Fibrosis (Respiratory/Pulmonology Diseases); respiratory system	97	184	20	10	ITGAL;ITPR1;SMPD2;IL1B;CFTR;MAPK14;GCLC;GCLM;SOD1;KDR;TRAF2;TNF;TNFRSF1B;DCK;HRAS;NFE2L2;RASL11A;ICAM1;SLC7A11;VEGFA	0.00105319	0.00992063	Disease
Estrogen Deficiency in Female Obesity	Aging Related Diseases; Obesity; Obesity (Endocrine and Metabolic Diseases); adipose tissue; connective tissue; endocrine system	16	33	7	21	ESR1;ESR2;SCD;FASN;PPARG;LPL;SREBF1	0.001101	0.00372737	Biological Process
Treg-Cell Activation in Diabetes Mellitus	Diabetes Mellitus Type 1; Diabetes Mellitus Type 1 (Diabetes Mellitus)	72	121	15	12	ITPR1;AKT1;IL2;IL10;CARD11;LCK;MAPK14;SMAD3;HRAS;ZAP70;NFATC1;NFATC3;CD3E;RASL11A;LAT	0.00116325	0.00766088	Disease
JAG1 Expression Targets	Notch Receptors Expression Biomarkers; Notch Receptors Expression Biomarkers (Expression Biomarkers: Receptor-specific)	32	42	12	28	MAML1;BMP4;JAG1;AKT1;ESR1;NCOR2;IL4;LCK;LEF1;CTBP1;KDR;HEY1	0.00117325	0.0063762	Biomarkers
DNA Persistent Repair Inhibits mTOR Signaling	DNA Repair; DNA Repair (Cell Process); Fundamental Signalings Changed in Aging; generic; generic; nucleus	55	95	9	9	EIF4EBP1;IRS1;IRS2;SESN2;DDIT4;AKT1;IGF1;SFN;CDK2	0.0011873	0.00464396	Cell Process
Th2-Cells Function in Systemic Scleroderma	Systemic Scleroderma; Systemic Scleroderma (Immune System Diseases); epidermis; integumentary system	76	134	16	11	ITPR1;AKT1;IL2;IL4;IL10;CARD11;LCK;MAPK14;HRAS;ZAP70;NFATC1;NFATC3;CD3E;RASL11A;CD80;LAT	0.00121325	0.00812183	Disease
Huntingtin Mutant Protein Toxicity Effects	Huntington Disease; Huntington Disease (Neurological Diseases); Huntington Disease (Neurological Diseases); nerve tissue; nervous system	16	17	5	29	AKT1;IKBKB;caspase-3-p12;caspase-3-p17;RASD2	0.00122144	0.0026824	Disease
ANGPT1 -> STAT Expression Targets	ANGPT1-TEK Expression Biomarkers; ANGPT1-TEK Expression Biomarkers (Receptor Tyrosine Kinases Expression Biomarkers)	11	17	7	41	MMP2;IGF1;CCND1;LCK;HGF;STAT3;BIRC5	0.00122172	0.0037594	Biomarkers
Nicotine anti-Inflammatory Effect in Ulcerative Colitis	Ulcerative Colitis; Ulcerative Colitis (Gastrointestinal Diseases); Ulcerative Colitis (Gastrointestinal Diseases); digestive system	34	53	9	16	CHUK;AKT1;IKBKB;IL1B;TLR4;IL6;IL10;TNF;STAT3	0.0012447	0.00474684	Disease
Bile Acids Metabolism	Steroids Metabolism; Steroids Metabolism (Metabolic Pathway); generic; generic	74	96	14	14	EHHADH;ADH1A;ADH1B;ADH4;ADH6;ALDH3A2;ACOX2;SCP2;CYP3A4;CYP7A1;CYP8B1;AKR1D1;CYP27A1;BAAT	0.00124918	0.00723888	Metabolic Pathway
CD8 -> STAT Expression Targets	CD8 Expression Biomarkers; CD8 Expression Biomarkers (CD Molecules Expression Biomarkers)	39	48	13	27	IFNG;IL1B;IL2;IL10;TNF;CARD11;ZAP70;LCK;FAS;ICAM1;NOS2;VAV1;LAT	0.00127923	0.00688924	Biomarkers
TCR -> NFAT Expression Targets	T-cell Receptors Expression Biomarkers; T-cell Receptors Expression Biomarkers (CD Molecules Expression Biomarkers)	50	66	16	24	ITPR1;IFNG;IL2;IL4;IL10;TNF;caspase-3-p12;caspase-3-p17;PMAIP1;ZAP70;NFATC1;NFATC3;ATF3;VAV1;LAT;MYC	0.00135713	0.0084122	Biomarkers
Goblet-Cell Related Mucus Secretion in Asthma	Mucus Secretion in Asthma; Mucus Secretion in Asthma (Asthma); Mucus Secretion in Asthma (Respiratory/Pulmonology Diseases); respiratory system; secretory vesicle	69	123	15	12	ARRDC4;IL1B;IL4;ARRDC3;STAT3;AGR2;TRAF2;TXNIP;TYK2;TNF;TNFRSF1A;TNFRSF1B;HRAS;RASL11A;HIF1A	0.00137602	0.00765306	Disease
Alveolar Epithelial Cell Dysfunction in COPD	Chronic Obstructive Pulmonary Disease; Chronic Obstructive Pulmonary Disease (Respiratory/Pulmonology Diseases); respiratory system	91	175	19	10	FOXO3;ITPR1;AKT1;H3C6;IL1B;IL6;GCLC;GCLM;H3C10;GSTA2;MMP2;NQO1;TLR4;TNF;HRAS;NFE2L2;RASL11A;HMOX1;CAT	0.00140906	0.00946215	Disease
IL21 Expression Targets	Interleukins Expression Biomarkers; Interleukins Expression Biomarkers (Cytokines Expression Biomarkers)	22	22	8	36	MMP2;IFNG;IL6;BAX;TNF;BCL2;MYC;STAT3	0.0014252	0.00428725	Biomarkers
IFNB1/IFNR Expression Targets	Interferons Expression Biomarkers; Interferons Expression Biomarkers (Cytokines Expression Biomarkers)	21	27	9	33	CXCL10;TYK2;IL10;BCL2;ICAM1;CD40;NOS2;MYC;STAT3	0.00147065	0.00481283	Biomarkers
Heme Biosynthesis	Cofactors and Vitamins Metabolism; Cofactors and Vitamins Metabolism (Metabolic Pathway); generic; generic	59	87	13	14	FECH;CYGB;ALAD;ALAS1;ALAS2;ferrylmyoglobin;metmyoglobin;carboxymyoglobin;PXDN;NGB;FTH1;FDPS;CAT	0.00147617	0.00674974	Metabolic Pathway
Dendritic Cells Function in Psoriasis	Psoriasis; Psoriasis (Dermatologic Diseases); Psoriasis (Dermatologic Diseases); epidermis; integumentary system	53	100	13	12	IRF7;AKT1;IL1B;IL6;MAPK14;TNFSF15;IL27;TNFSF10;TLR4;TNF;S100A8;S100A9;VEGFA	0.00157062	0.00670449	Disease
Vitamin A (Retinol) Metabolism and Visual Cycle	Cofactors and Vitamins Metabolism; Cofactors and Vitamins Metabolism (Metabolic Pathway); Vitamins Biology; generic; generic	93	164	18	10	RETSAT;ADH1A;ADH1B;ADH4;ADH6;ALDH1A3;CYP1A1;CYP1B1;CYP3A7;CYP2B6;CYP2E1;CYP3A4;CYP4A11;ALDH8A1;RDH16;HSD17B6;DGAT2;DHRS4	0.00157596	0.00900901	Biological Process
AGT -> CREB Expression Targets	Peptide GPCRs Ligands; Peptide GPCRs Ligands (GPCR Ligands Expression Biomarkers)	117	203	36	17	SERPINE1;FGF2;PCK2;MMP2;ITGA5;AGTR2;PDGFA;ITPR1;MAPKAPK3;IFNG;PTPN11;F3;TH;THBS1;IL2;TLR4;IL6;IL10;TNF;CCND1;HRAS;FAS;HSD3B1;LDLR;MAPK14;TGFB3;RASL11A;LOX;ICAM1;CD36;HIF1A;RASGRF1;VEGFA;HMOX1;STAR;BIRC5	0.00157948	0.0178306	Biomarkers
SOCS3 and PTPN1 in Hypothalamic Neuron Insensitivity to Insulin and Leptin	Obesity; Obesity (Endocrine and Metabolic Diseases); endocrine system; nerve tissue	21	26	6	23	IRS1;PDE3B;IKBKB;IRS2;RETN;STAT3	0.00159178	0.00320513	Disease
Bone Resorption in Hyperparathyroidism	Hyperparathyroidism; Hyperparathyroidism (Endocrine and Metabolic Diseases); bone tissue; skeletal system	27	35	7	20	GSK3B;PTH1R;AXIN1;RUNX2;ATF4;DVL1;MYC	0.00161006	0.0037234	Disease
Uric Acid Synthesis in Gout	Gout; Gout (Immune System Diseases); digestive system	32	35	7	20	GDA;ADA;APRT;PNP;KHK;XDH;HPRT1	0.00161006	0.0037234	Disease
SHBG and IGFBP1 Synthesis Decline in Polycystic Ovary Syndrome	Polycystic Ovary Syndrome; Polycystic Ovary Syndrome (Obstetrics/Gynecology Diseases); Polycystic Ovary Syndrome (Obstetrics/Gynecology Diseases); digestive system	13	18	5	27	IRS1;AKT1;IGFBP1;SHBG;IRS2	0.00162139	0.00268097	Disease
TGFB2-TGFBR1 Expression Targets	TGFB-Receptors Kinases/Serine/Threonine Kinases Expression Biomarkers; TGFB-Receptors Kinases/Serine/Threonine Kinases Expression Biomarkers (Receptors Kinases/Serine/Threonine Kinases Expression Biomarkers)	44	55	14	25	SMAD3;IFNG;TGFB2;IL6;IL10;TNF;CCND1;BCL2;RUNX2;HSPB1;ATF3;VEGFA;MYC;HEY1	0.00162412	0.00739567	Biomarkers
TNFR -> AP-1/ATF/TP53 Signaling	TNF Receptor Superfamily/Cytokines Receptors; TNF Receptor Superfamily/Cytokines Receptors (Receptor Signaling)	39	39	8	20	FAS;TRAF2;MAPK14;CD40;TNFSF14;TNFSF10;TNF;TNFRSF1B	0.00169771	0.00424854	Signal Processing
TNF -> CREB Expression Targets	TNF Receptor Superfamily Expression Biomarkers; TNF Receptor Superfamily Expression Biomarkers (Expression Biomarkers: Receptor-specific)	59	80	18	22	TRAF2;MMP2;PDGFA;MAPKAPK3;CYP19A1;PRL;IL6;TNF;TNFRSF1A;TNFRSF1B;CCND1;BCL2;HRAS;LDLR;MAPK14;RASL11A;CTSD;MYC	0.00174722	0.00940439	Biomarkers
FcIgER -> NFATC1 Signaling	Ig-like Domain Containing/CD Molecules; Ig-like Domain Containing/CD Molecules (Receptor Signaling)	13	16	5	31	ZAP70;LCK;NFATC1;ITPR1;LAT	0.00179749	0.00268384	Signal Processing
tRNA Transcription and Processing	RNA Transcription; RNA Transcription (Cell Process); generic; generic; nucleus	20	64	7	10	POLR3C;DUS4L;TBP;POLR3H;DUS3L;RPP40;PUS1	0.00180986	0.00366684	Cell Process
TGFB2 Signaling Impairement in Osteoarthritis	Osteoarthritis; Osteoarthritis (Musculoskeletal System Diseases); Osteoarthritis (Musculoskeletal System Diseases); skeletal system	27	27	6	22	SMAD3;TGFB2;TIMP3;ACVRL1;RUNX2;MAPK14	0.00196013	0.00320342	Disease
IL4 Expression Targets	Interleukins Expression Biomarkers; Interleukins Expression Biomarkers (Cytokines Expression Biomarkers)	73	107	22	20	IRS1;CDK1;ODC1;IL1B;IL2;IL4;TNF;CCND1;BCL2;HRAS;FAS;IRS2;PPARG;RASL11A;ICAM1;CD36;NOS2;EPCAM;CD59;HGF;HMGA1;MYC	0.00197923	0.0113578	Biomarkers
Malonate, Propanoate and beta-Alanine Metabolism	Carboxylic Acids Metabolism; Carboxylic Acids Metabolism (Metabolic Pathway); generic; generic	99	123	16	13	EHHADH;ACSS2;ALDH6A1;SMOX;HADHA;HADHB;GLUL;ALDH3A2;MCEE;DPYD;DPYS;ABAT;AOC1;ACAT2;MMUT;UPB1	0.00198961	0.00816743	Metabolic Pathway
Myeloid Derived Suppressor Cells in Cancer Immune Escape	Hallmarks of Cancer (8): Evading Immune Destruction; Hallmarks of Cancer (8): Evading Immune Destruction (Hallmarks of Cancer); lymphatic system	72	158	18	11	CIITA;SLC7A2;IFNG;IL4;IL6;SLC3A2;IL10;BCL2;ARG1;CSF1;NFE2L2;SLC7A11;S100A8;S100A9;NOS2;MYC;STAT3;STAT5B	0.00199029	0.00903614	Pathological Process
Thyrotropin Releasing Hormone (TRH) Hypothalamic Release in non-Autoimmune Hypothyroidism	Hypothyroidism Non-autoimmune; Hypothyroidism Non-autoimmune (Endocrine and Metabolic Diseases); adipose tissue; endocrine system	34	103	13	12	SLC16A2;ACTH;met-enkephalin;STAT3;DIO2;N-POMC;gamma-MSH;alpha-MSH;corticotropin-like intermediate peptide;gamma-lipotropin;beta-lipotropin;beta-endorphin;beta-MSH	0.00205839	0.00669413	Disease
Mevalonate Pathway	Carboxylic Acids Metabolism; Carboxylic Acids Metabolism (Metabolic Pathway); generic; generic	40	50	9	18	IDI1;ACAT2;HMGCR;HMGCS1;HMGCS2;MVD;MVK;FDFT1;FDPS	0.00214092	0.00475436	Metabolic Pathway
Female Sex Determination	Reproductive Biology; Reproductive Biology (Biological Process); reproductive system	22	37	7	18	GSK3B;INHBB;AXIN1;ESR1;SOX9;AMH;DVL1	0.00222744	0.00371945	Biological Process
NOTCH -> RBPJ/HES/HEY Signaling	Notch Receptors; Notch Receptors (Receptor Signaling)	18	24	6	25	MAML1;JAG1;CTBP1;NCOR2;DVL1;HEY1	0.00223642	0.00320856	Signal Processing
IL16 -> STAT Expression Targets	Interleukins Expression Biomarkers; Interleukins Expression Biomarkers (Cytokines Expression Biomarkers)	10	10	5	50	IL6;ZAP70;LCK;STAT3;STAT5B	0.00229944	0.00269251	Biomarkers
TNFSF14 Expression Targets	TNF Receptor Superfamily Expression Biomarkers; TNF Receptor Superfamily Expression Biomarkers (Expression Biomarkers: Receptor-specific)	49	57	14	24	SERPINE1;TRAF2;TNFSF14;MAPKAPK3;IFNG;F3;IL4;IL6;TNF;CCND1;FAS;MAPK14;ICAM1;BIRC5	0.00234407	0.00738786	Biomarkers
Ethanol Metabolism	Xenobiotics Metabolism; Xenobiotics Metabolism (Metabolic Pathway); generic; generic	15	33	7	21	ADH1A;ADH1B;ADH4;ADH6;ALDH3A1;ALDH1A3;ALDH3A2	0.00251663	0.00372737	Metabolic Pathway
EGFR -> Expression Targets in Skin	Integumentary System; Integumentary System (Receptor Signaling with Elevated Expression in Anatomy); integumentary system	98	116	23	19	SERPINE1;CIITA;CXCL10;ZEB2;HAS2;CCL20;BAX;CCND1;LCN2;AQP3;CCNA2;ARG2;TBP;HIF1A;SOX9;KDR;VEGFA;VIM;KRT5;MYC;BIRC5;HPGD;AURKA	0.00259883	0.0118252	Biomarkers
FGF2 -> AP-1/CREB/CREBBP/ELK/SRF/MYC Expression Targets	FGF Expression Biomarkers; FGF Expression Biomarkers (Receptor Tyrosine Kinases Expression Biomarkers)	140	209	36	17	DDIT3;SERPINE1;FGF2;BDNF;VEGFD;MMP2;JAG1;PDGFA;ITPR1;SMAD3;MAPKAPK3;IFNG;IGFBP3;F3;TH;PRL;IL6;CCND1;BCL2;HRAS;LDLR;CCNA2;MAPK14;HSPB1;RASL11A;NOS2;ATF3;HGF;HIF1A;RASGRF1;SOX9;VEGFA;HMOX1;met-enkephalin;MYC;BIRC5	0.0026702	0.0177778	Biomarkers
SCF/BTRC Complex	Chromatin Remodeling; Chromatin Remodeling (Cell Process); chromosome; generic; generic; nucleus	45	340	19	5	DDIT3;FOXM1;UBE2T;UBE2Q1;CDK1;CDC20;PER2;PSMB7;PSMB9;PSMB10;CCNB1;CLSPN;NFKB1;E2F8;ATF4;AURKB;E2F5;WEE1;AURKA	0.00270467	0.00874367	Cell Process
Acute Phase in Atopic Dermatitis	Atopic Dermatitis; Atopic Dermatitis (Dermatologic Diseases); epidermis; integumentary system	53	82	11	13	IL2;IL4;IL10;LCK;MAPK14;ZAP70;NFATC1;NFATC3;CD3E;CD80;IL1RL1	0.00273778	0.00572023	Disease
T-Cell Receptor -> NF-kB Signaling	T-cell Receptors/CD Molecules; T-cell Receptors/CD Molecules (Receptor Signaling)	49	71	11	15	CARD11;ZAP70;LCK;CHUK;CD3E;ITPR1;CD80;AKT1;VAV1;LAT;IKBKB	0.00276424	0.00575314	Signal Processing
Dexamethasone Induced Diabetes	Drug Toxicity Pathways; Drug Toxicity Pathways (Toxicity Pathways); endocrine system	27	56	9	16	RUNX2;GSK3B;IRS1;IRS2;AXIN1;AKT1;DVL1;DKK1;WNT10B	0.00276603	0.00473934	Pathological Process
BMP7/BMPR2/ACVR2 Expression Targets	BMP-Receptors Kinases/Serine/Threonine Kinases Expression Biomarkers; BMP-Receptors Kinases/Serine/Threonine Kinases Expression Biomarkers (Receptors Kinases/Serine/Threonine Kinases Expression Biomarkers)	50	58	14	24	MMP2;BMP7;SMAD6;TERT;DKK1;CEBPD;IL1B;IL6;RUNX2;ICAM1;FSHB;VEGFA;VIM;MYC	0.00279249	0.00738397	Biomarkers
ICAM2 -> CTNNB/FOXO/STAT3 Signaling	Ig-like Cell Adhesion Molecule Family/CD Molecules; Ig-like Domain Containing/CD Molecules; Ig-like Domain Containing/CD Molecules (Receptor Signaling)	13	25	6	23	GSK3B;LCK;FOXO4;FOXO3;AKT1;STAT3	0.0027987	0.00320684	Signal Processing
Glutamate Release	Neurotransmitter Release Cycles; Neurotransmitter Release Cycles (Nociception Pathways); nerve tissue; nervous system; secretory vesicle	23	29	6	20	SLC1A1;SLC38A3;SLC38A1;SLC1A5;GLUL;GLS2	0.00285434	0.0032	Biological Process
Mitochondrial DNA Replication and Transcription	Mitochondrial Biology; Mitochondrial Biology (Cell Process); generic; generic; mitochondria	25	36	5	13	POLRMT;ENDOG;RPP40;PPARGC1A;LONP1	0.00286302	0.00265534	Cell Process
SOCS in Negative Feedback Regulation in Myocarditis	Myocarditis; Myocarditis (Cardiovascular Diseases); cardiovascular system; myocardium	21	29	6	20	TYK2;IFNG;IL6;TNF;TNFRSF1A;STAT3	0.00288579	0.0032	Disease
non-Suppressive Treg-Cell in Diabetes Mellitus Type 1	Diabetes Mellitus Type 1; Diabetes Mellitus Type 1 (Diabetes Mellitus)	63	120	14	11	ITPR1;IFNG;IL2;CARD11;LCK;MAPK14;SMAD3;HRAS;ZAP70;NFATC1;NFATC3;CD3E;RASL11A;LAT	0.00297553	0.00715015	Disease
Mucin Hyperproduction in Goblet and Mucous Cells	Chronic Obstructive Pulmonary Disease; Chronic Obstructive Pulmonary Disease (Respiratory/Pulmonology Diseases); respiratory system	60	95	12	12	IL1B;IL4;STAT3;TRAF2;TYK2;TLR4;TNF;TNFRSF1A;TNFRSF1B;HRAS;RASL11A;HIF1A	0.00299262	0.00620155	Disease
NRG1 -> EP300/ETS/ETV/SP1 Expression Targets	NRG-EGFR Expression Biomarkers; NRG-EGFR Expression Biomarkers (Receptor Tyrosine Kinases Expression Biomarkers)	61	97	20	20	DDIT3;progesterone receptor A;progesterone receptor B;ITPR1;ESR1;ETS2;ETV4;ABCA1;TF;CCND1;HRAS;CCNA2;RASL11A;ICAM1;ERBB3;HIF1A;RASGRF1;VEGFA;HMGCR;HMGA1	0.00302373	0.0103681	Biomarkers
Acinar Cells in the Saliva Formation	Periodontitis; Periodontitis (Infectious Diseases); digestive system	24	39	7	17	SLC9A1;ITPR1;ATP1A1;PLCE1;AQP3;PLCXD1;KCNN4	0.00308998	0.0037155	Disease
Treg Cells Promote Immunosuppression in Cancer Immune Escape	Hallmarks of Cancer (8): Evading Immune Destruction; Hallmarks of Cancer (8): Evading Immune Destruction (Hallmarks of Cancer); lymphatic system	61	102	13	12	ITPR1;AKT1;TNFSF10;SMAD3;NT5E;IKBKB;IL2;IL10;HRAS;ZAP70;RASL11A;HIF1A;LAT	0.00309877	0.00669758	Pathological Process
Th17-Cell and Th1 Immune Responsein Psoriatic Arthritis	Psoriatic Arthritis; Psoriatic Arthritis (Musculoskeletal System Diseases); Psoriatic Arthritis (Musculoskeletal System Diseases); skeletal system	78	108	13	12	AKT1;IFNG;IL1B;IL6;CARD11;LCK;STAT3;TYK2;SMAD3;ZAP70;CD3E;CD80;LAT	0.00314443	0.00667694	Disease
NPY1R -> CRH/POMC Production	GCPR Family; GCPR Family (Nociception Receptors Signaling); nerve tissue; nervous system	38	161	17	10	ITPR1;N-POMC;gamma-MSH;alpha-MSH;corticotropin-like intermediate peptide;gamma-lipotropin;beta-lipotropin;beta-endorphin;PLCE1;beta-MSH;HRAS;PLCXD1;CALML4;RASL11A;RASGRF1;ACTH;met-enkephalin	0.0031705	0.00851703	Biological Process
Insulin Influence on Protein Synthesis	Insulin Release and Action; Insulin Release and Action (Eating Behavior and Metabolism Regulation); generic	37	72	10	13	GSK3B;IRS1;AKT1;IGF1;EIF2S2;HRAS;EIF4EBP1;IRS2;RASL11A;MYC	0.00318774	0.00522466	Biological Process
Humoral Immunity in Vitiligo	Vitiligo; Vitiligo (Dermatologic Diseases); Vitiligo (Dermatologic Diseases); epidermis; integumentary system	94	161	17	10	ITPR1;AKT1;IKBKB;IL2;IL4;IL6;IL10;CARD11;MAPK14;RASGRP3;TYK2;HRAS;RASL11A;CD22;CD40;VAV1;LAT	0.00329058	0.00851703	Disease
NGF -> SMAD3/NF-kB Expression Targets	Neurotrophins-NTRK1 Expression Biomarkers; Neurotrophins-NTRK1 Expression Biomarkers (Receptor Tyrosine Kinases Expression Biomarkers)	110	175	31	17	TNFRSF12A;TRAF2;IRF1;IRS1;MMP2;AGTR2;ITPR1;SMAD3;IFNG;TH;PRL;IL4;IL6;IL10;TNF;CCND1;BCL2;HRAS;RUNX2;FAS;MAPK14;RASL11A;ICAM1;CD40;NOS2;RASGRF1;DRD2;FSHR;VEGFA;HMOX1;MYC	0.00336329	0.0155311	Biomarkers
Cell Cycle Dysregulation in Mantle Cell Lymphoma	Mantle Cell Lymphoma; Mantle Cell Lymphoma (Hematologic Diseases); Mantle Cell Lymphoma (Hematologic Diseases); lymphatic system	30	61	9	14	GSK3B;AKT1;CDK2;CDKN2C;CCND1;CCNA2;CCND2;E2F8;E2F5	0.00339955	0.00472689	Disease
Dectin-1 (CLEC7A) Signaling	Antigen Recognition in Innate Immune System; Antigen Recognition in Innate Immune System (Immunological Pathways); generic; generic; plasma membrane; secretory vesicle	33	40	7	17	CHUK;ITPR1;IL1B;IL2;IL10;NFKB1;RELB	0.00353888	0.00371353	Biological Process
IL22R -> STAT3 Signaling	Interleukin Receptors/Cytokines Receptors; Interleukin Receptors/Cytokines Receptors (Receptor Signaling)	6	6	3	50	TYK2;IL22RA1;STAT3	0.00360785	0.00161725	Signal Processing
STAT3 Inhibits Maturation of Dendritic Cells and Facilitates Cancer Progression	Hallmarks of Cancer (10) Tumor-Promoting Inflammation; Hallmarks of Cancer (10) Tumor-Promoting Inflammation (Hallmarks of Cancer); lymphatic system	19	38	7	18	TYK2;CD80;KDR;VEGFA;IL6;STAT3;IL10	0.00368948	0.00371747	Pathological Process
AXL Receptor Inhibits Macrophages and Dendritic Cells Function	Monocytes Activation; Monocytes Activation (Myeloid Cells Activation in Inflammation); generic; hematological system	46	62	9	14	IRF7;TYK2;AXL;IKBKB;TLR3;TLR4;IL6;TNF;CD14	0.003737	0.00472441	Biological Process
BDKRB1/2 -> Vasodilation	Bradykinin Receptors/Peptide GCPRs; Bradykinin Receptors/Peptide GCPRs (GCPR Family); Peptide GPCRs; cardiovascular system; cytoskeleton	26	51	8	15	AKT1;low-molecular-weight-kininogen;kallidin;T-kinin;kininogen-1 light chain;bradykinin;kininogen-1 heavy chain;low molecular weight growth-promoting factor	0.00377962	0.00422164	Biological Process
T-Cell Receptor -> ATF/CREB Signaling	T-cell Receptors/CD Molecules; T-cell Receptors/CD Molecules (Receptor Signaling)	33	35	7	20	ZAP70;LCK;MAPK14;CD22;CD80;MAPKAPK3;VAV1	0.00382509	0.0037234	Signal Processing
HPV E4 Contribution to Life Cycle of Virus and Cell	HPV Infection and Cancer; HPV Infection and Cancer (Otolaringological Diseases); HPV Infection and Cancer (Otolaryngological Diseases)	13	51	8	15	CDK1;CDK2;CCNA2;KRT23;CCNB1;KRT24;CAPN10;CAPNS1	0.00383711	0.00422164	Disease
Immune System Activation in Hyperthyroidism	Hyperthyroidism; Hyperthyroidism (Endocrine and Metabolic Diseases); blood; lymphatic system	64	98	12	12	ITPR1;AKT1;PTPN11;IL2;IL4;LCK;ZAP70;NFATC1;CD3E;CD80;CD40;LAT	0.00387633	0.00619195	Disease
FASLG Expression Targets	TNF Receptor Superfamily Expression Biomarkers; TNF Receptor Superfamily Expression Biomarkers (Expression Biomarkers: Receptor-specific)	65	86	18	20	DDIT3;TRAF2;FOXO3;MAPKAPK3;CCL20;IL1B;IL10;caspase-3-p12;caspase-3-p17;caspase-8-p10;caspase-8-p18;FAS;MAPK14;ICAM1;CD40;NOS2;BIRC3;BIRC5	0.00406146	0.009375	Biomarkers
Proteins/Ions Transporters -> Expression Targets in Lymphoid System and Blood	Lymphoid System and Blood; Lymphoid System and Blood (Receptor Signaling with Elevated Expression in Anatomy); blood; hematological system; lymphatic system	52	86	18	20	ITGA2;SLC9A1;SLC16A1;JUNB;ABCG1;CYP3A4;F3;IL1B;IL2;IL4;IL6;SLC3A2;TNF;P2RX7;CD80;ICAM1;NOS2;HMOX1	0.00406146	0.009375	Biomarkers
InsulinR -> CTNNB/FOXA/FOXO Signaling	Insulin Receptors Family; Insulin Receptors Family (Receptor Kinases/Tyrosine Kinases)	14	19	5	26	GSK3B;IRS1;FOXO3;IRS2;AKT1	0.00413109	0.00267953	Signal Processing
Insulin Influence on Glycogenesis	Insulin Release and Action; Insulin Release and Action (Eating Behavior and Metabolism Regulation); generic	36	63	9	14	GSK3B;SLC2A2;IRS1;GYS2;AKT1;HRAS;IRS2;RASL11A;HKDC1	0.00416981	0.00472193	Biological Process
IL1 Receptor Antagonist (IL1RN) Deficiency (DIRA)	Hereditary Autoinflammatory Diseases; Hereditary Autoinflammatory Diseases (Inherited/Rare Diseases); bone tissue; epidermis; skeletal system	50	99	12	12	CHUK;AKT1;IKBKB;IL1B;MAPK14;TRAF2;TLR4;TNF;TNFRSF1A;TNFRSF1B;HRAS;RASL11A	0.0042136	0.00618876	Disease
TGFBR -> MEF/MYOD/MYOG Signaling	Receptors Kinases/Serine/Threonine Kinases; Receptors Kinases/Serine/Threonine Kinases (Receptor Signaling)	27	27	6	22	TRAF2;MAPK14;TGFB3;SENP3;SMAD3;TGFB2	0.00423209	0.00320342	Signal Processing
Cryopyrin (NLPR3) Associated Periodic Syndromes	Hereditary Autoinflammatory Diseases; Hereditary Autoinflammatory Diseases (Inherited/Rare Diseases); bone tissue; epidermis; skeletal system	34	63	9	14	CHUK;TXNIP;IKBKB;IL1B;TLR4;IL6;TNF;P2RX7;MAPK14	0.00424196	0.00472193	Disease
IL12B Expression Targets	Interleukins Expression Biomarkers; Interleukins Expression Biomarkers (Cytokines Expression Biomarkers)	24	31	9	29	GSK3B;TYK2;AKT1;IFNG;IL4;FAS;NFATC1;NOS2;STAT3	0.00426924	0.00480256	Biomarkers
Spindle Assembly	Cell Division; Cell Division (Cell Process); chromosome; generic; generic; nucleus	29	94	8	8	ACTR10;MXD1;CDK1;CDC20;AURKB;ESPL1;ANAPC2;PLK1	0.00430527	0.00412797	Cell Process
TLR2 Induced Synovial Fibroblast Activation in Rheumatoid Arthritis	Rheumatoid Arthritis; Rheumatoid Arthritis (Musculoskeletal System Diseases); Rheumatoid Arthritis (Musculoskeletal System Diseases); bone tissue; cartilage; skeletal system	43	88	11	12	CXCL10;CHUK;CCL20;IKBKB;IL1B;IL6;TLR4;TNF;CD14;ICAM1;VEGFA	0.00476187	0.00570244	Disease
Sarcomere in Cardiomyocyte in Dilated Cardiomyopathy	Cardiomyopathy Dilated; Cardiomyopathy Dilated (Cardiovascular Diseases); cardiovascular system; cytoskeleton; sarcomere	32	76	10	13	ITGA2;ITGA5;ITGAD;ITGAL;ITGB7;ITGB8;CSRP3;LAMA4;beta-dystroglycan;alpha-dystroglycan	0.00483229	0.00521376	Disease
HMGB1 and IL1B in Neuroinflammation	Epileptiform Disorders; Epileptiform Disorders (Neurological Diseases); nerve tissue; nervous system	25	32	6	18	CHUK;IKBKB;IL1B;TLR4;IL6;TNF	0.00483941	0.00319489	Disease
Toll-like Receptors in Sterile Inflammation	Inflammation Initiation; Inflammation Initiation (Inflammation Pathways); generic; generic	75	101	12	11	CHUK;IRF7;AKT1;TNFSF10;A2M;IKBKB;IL1B;TLR3;TLR4;IL6;TNF;CD14	0.00484355	0.00618238	Biological Process
DLL1 Expression Targets	Notch Receptors Expression Biomarkers; Notch Receptors Expression Biomarkers (Expression Biomarkers: Receptor-specific)	39	49	12	24	MAML1;BMP4;AKT1;ESR1;NCOR2;IFNG;BCL2;LCK;ABCG2;CCNA2;GFAP;CTBP1	0.0048496	0.00635257	Biomarkers
Berardinelli-Seip Syndrome Progression (Hypothesis)	Berardinelli-Seip Syndrome; Berardinelli-Seip Syndrome (Inherited/Rare Diseases); Diabetic Mellitus Syndromes; adipose tissue; connective tissue; endocrine system; integumentary system	19	53	8	15	PCK2;ACACB;FASN;CAV1;PPARG;RETN;LPL;SREBF1	0.00488819	0.00421719	Disease
Microglia Activation in Alzheimer's Disease	Alzheimer's Disease; Alzheimer's Disease (Neurological Diseases); nervous system	18	23	5	21	IL1B;TLR4;IL6;TNF;CD14	0.00516169	0.0026738	Disease
WNT Signaling Dysregulation in Osteoblast	Osteopetrosis; Osteopetrosis (Musculoskeletal System Diseases); skeletal system	17	23	5	21	GSK3B;AXIN1;LEF1;DVL1;MYC	0.00516169	0.0026738	Disease
T-Cells Differentiation Block in Psoriasis	Psoriasis; Psoriasis (Dermatologic Diseases); Psoriasis (Dermatologic Diseases); epidermis; integumentary system	52	77	10	12	IFNG;IL1B;IL4;IL6;IL10;STAT3;TYK2;IL27;SMAD3;TNF	0.00530854	0.00521105	Disease
Th2-Cell Function in Systemic Lupus Erythematosus	Systemic Lupus Erythematosus; Systemic Lupus Erythematosus (Dermatologic Diseases); Systemic Lupus Erythematosus (Dermatologic Diseases); blood; lymphatic system	73	128	14	10	ITPR1;AKT1;IL4;IL10;CARD11;LCK;HRAS;ZAP70;NFATC1;NFATC3;CD3E;RASL11A;CD80;LAT	0.00534032	0.00712106	Disease
SCF/CCNF Complex	Chromatin Remodeling; Chromatin Remodeling (Cell Process); chromosome; generic; generic; nucleus	14	98	8	8	CCNF;UBE2T;RRM2;UBE2Q1;NUSAP1;PSMB7;PSMB9;PSMB10	0.00554067	0.00411946	Cell Process
Cocaine Induced Hepatotoxicity	Drug Toxicity Pathways; Drug Toxicity Pathways (Toxicity Pathways); digestive system	21	85	11	12	CYP4X1;CYP1B1;CYP2A6;CYP3A7;CYP2B6;CYP3A4;caspase-3-p12;caspase-3-p17;NOS2;APAF1;CYP4F2	0.00561787	0.00571132	Pathological Process
Th17-Cell Differentiation	T-cell Activation and Differentiation; T-cell Activation and Differentiation (Immunological Pathways); lymphatic system	73	103	12	11	TYK2;AKT1;SMAD3;IL1B;IL6;CARD11;ZAP70;LCK;CD3E;CD80;LAT;STAT3	0.00567342	0.00617602	Biological Process
Insulin Influence on Lipogenesis	Insulin Release and Action; Insulin Release and Action (Eating Behavior and Metabolism Regulation); generic	43	143	15	10	IRS1;AKT1;GPD1;ACSL1;APOC1;APOC3;SLC27A1;PLPP3;IRS2;LPL;CD36;DGAT2;MOGAT3;APOA2;APOA4	0.00574927	0.00757576	Biological Process
WNT1 Expression Targets	WNT-Frizzled Receptor Family; WNT-Frizzled Receptor Family (Expression Biomarkers: Receptor-specific)	39	50	12	23	GSK3B;SERPINE1;AXIN1;AXIN2;ESR1;NRCAM;CCND1;VEGFA;DVL1;DVL3;MYC;BIRC5	0.00577391	0.00634921	Biomarkers
Neutrophil Recruitment in Sinovium in Gout	Gout; Gout (Immune System Diseases); blood; lymphatic system	45	66	9	13	TRAF2;IL1B;IL6;TNF;TNFRSF1A;TNFRSF1B;MAPK14;ICAM1;STAT3	0.00580098	0.00471451	Disease
CNR1-> Expression Targets in Nerve Tissue	Nervous System; Nervous System (Receptor Signaling with Elevated Expression in Anatomy); nerve tissue; nervous system	35	89	18	20	BDNF;TH;N-POMC;gamma-MSH;alpha-MSH;corticotropin-like intermediate peptide;gamma-lipotropin;beta-lipotropin;beta-endorphin;beta-MSH;IL1B;IL6;BAX;CPT1A;GFAP;NOS2;ACTH;met-enkephalin	0.00594022	0.00936037	Biomarkers
CSF1 -> FOXO3A Expression Targets	Receptor Tyrosine Kinases Expression Biomarkers; Receptor Tyrosine Kinases Expression Biomarkers (Expression Biomarkers: Receptor-specific)	9	12	5	41	FOXO3;AKT1;CCND1;CCND2;CSF1	0.00601238	0.00268962	Biomarkers
CSF2 -> STAT Signaling	PDGFR Family; PDGFR Family (Receptor Kinases/Tyrosine Kinases)	7	7	3	42	CSF1;TYK2;STAT3	0.00603815	0.00161638	Signal Processing
Dronabinol/Anandamide Expression Targets	Lipid like GPCRs Ligands; Lipid like GPCRs Ligands (GPCR Ligands Expression Biomarkers)	69	138	25	18	ITPR1;MAPKAPK3;TF;N-POMC;gamma-MSH;alpha-MSH;corticotropin-like intermediate peptide;gamma-lipotropin;beta-lipotropin;beta-endorphin;PLCE1;beta-MSH;IL6;IL10;TNF;BCL2;HRAS;FAS;PLCXD1;MAPK14;RASL11A;NOS2;RASGRF1;ACTH;met-enkephalin	0.00605588	0.0127226	Biomarkers
BDKRB1/2 -> Ion Channels	Bradykinin Receptors/Peptide GCPRs; Bradykinin Receptors/Peptide GCPRs (GCPR Family); Peptide GPCRs; nerve tissue; nervous system	26	55	8	14	ITPR1;low-molecular-weight-kininogen;kallidin;T-kinin;kininogen-1 light chain;bradykinin;kininogen-1 heavy chain;low molecular weight growth-promoting factor	0.00605957	0.00421274	Biological Process
IL5 Expression Targets	Interleukins Expression Biomarkers; Interleukins Expression Biomarkers (Cytokines Expression Biomarkers)	21	27	8	29	IL6;BCL2;FAS;ICAM1;HGF;STAT3;STAT5B;BIRC5	0.00608576	0.00427579	Biomarkers
NGF -> CREB/CEBPB/MEF2A Expression Targets	Neurotrophins-NTRK1 Expression Biomarkers; Neurotrophins-NTRK1 Expression Biomarkers (Receptor Tyrosine Kinases Expression Biomarkers)	74	124	23	18	BDNF;TRAF2;IRS1;MMP2;ITPR1;MAPKAPK3;PRL;CEBPB;IL4;IL6;IL10;TNF;CCND1;BCL2;HRAS;RUNX2;MAPK14;RASL11A;NOS2;RASGRF1;ALPL;ALPP;MYC	0.00620652	0.0117768	Biomarkers
Testicular Dysgenesis Causes Male Infertility	Testicular Male Infertility; Testicular Male Infertility (Urology/Nephrology Diseases); reproductive system	20	24	5	20	CYP17A1;SOX9;AMH;STAR;WT1	0.00625303	0.00267237	Disease
IgE Induces Airway Smooth Muscle Cell Proliferation	Impaired Airway Smooth Muscle Function in Asthma; Impaired Airway Smooth Muscle Function in Asthma (Asthma); Impaired Airway Smooth Muscle Function in Asthma (Respiratory/Pulmonology Diseases); respiratory system	58	104	12	11	ITPR1;AKT1;IL4;IL6;MAPK14;STAT3;GSK3B;CCND1;HRAS;CALML4;RASL11A;RASGRF1	0.00626938	0.00617284	Disease
Synovial Fibroblast Activation in Psoriatic Arthritis	Psoriatic Arthritis; Psoriatic Arthritis (Musculoskeletal System Diseases); Psoriatic Arthritis (Musculoskeletal System Diseases); skeletal system	57	92	11	11	AXIN1;IL1B;IL6;MAPK14;GSK3B;TRAF2;TNF;TNFRSF1A;TNFRSF1B;VEGFA;MYC	0.00666884	0.00569064	Disease
Gluten Impact on Neuronal System (Hypothesis)	Autistic Disorder; Autistic Disorder (Mental Diseases); nervous system	57	118	13	11	IKBKB;IL10;STAT3;TLR3;TLR4;TNF;HRAS;ZAP70;CD3E;NFKB1;RASL11A;RELB;LAT	0.0067068	0.00664282	Disease
TLR3 Expression Targets	Toll-like Receptors Expression Biomarkers; Toll-like Receptors Expression Biomarkers (CD Molecules Expression Biomarkers)	30	33	9	27	CXCL10;IRF7;IFNG;TLR3;IL6;IL10;TNF;LIPG;VEGFA	0.00671486	0.00479744	Biomarkers
Alveolar Macrophage Negative Regulation Declined in COPD	Chronic Obstructive Pulmonary Disease; Chronic Obstructive Pulmonary Disease (Respiratory/Pulmonology Diseases); respiratory system	54	80	10	12	IL1B;IL6;IL10;STAT3;CD200;TLR4;TNF;HRAS;RASL11A;CD14	0.00696017	0.00520291	Disease
Transcytosis	Intracellular Transport; Intracellular Transport (Cell Process); generic; generic; plasma membrane; secretory vesicle	60	146	10	6	TF;GRB7;CFTR;AP1G2;CAV1;CAV2;LCK;VPS37B;KDR;LAMP3	0.00705671	0.00503018	Cell Process
FibronectinR -> NF-kB Signaling	Integrin Receptors; Integrin Receptors (Receptor Signaling)	22	49	8	16	MAPK14;ITGA2;ITGA5;ITGAD;ITGAL;AKT1;BCAR1;VAV1	0.00743439	0.0042261	Signal Processing
Scavenger Receptors in Platelet Activation	Hemostasis Reaction; Hemostasis Reaction (Inflammation Pathways); blood; hematological system; secretory vesicle	40	81	10	12	ITPR1;APOC1;APOC3;MAPK14;CD36;SCARB1;VAV1;LAT;APOA2;APOA4	0.00745621	0.00520021	Biological Process
AHR Signaling in Tr1 Cells Function	Aryl Hydrocarbon Receptor Signaling; Aryl Hydrocarbon Receptor Signaling (Receptor Signaling); T-cell Activation and Differentiation; lymphatic system	39	57	8	14	PBK;AKT1;IL27;IFNG;IL10;MAPK14;GADD45G;STAT3	0.00753174	0.00420831	Biological Process
FGFR3 -> STAT Signaling	FGFR Family; FGFR Family (Receptor Kinases/Tyrosine Kinases)	14	14	4	28	FGF2;STAT3;STAT5B;FGF23	0.00754264	0.00214823	Signal Processing
TGFBR/BMPR -> SMAD2/3 Signaling	Receptors Kinases/Serine/Threonine Kinases; Receptors Kinases/Serine/Threonine Kinases (Receptor Signaling)	14	14	4	28	TGFB3;SMAD3;SMAD6;TGFB2	0.00754264	0.00214823	Signal Processing
TNFRSF6 -> DDIT3 Signaling	TNF Receptor Superfamily/Cytokines Receptors; TNF Receptor Superfamily/Cytokines Receptors (Receptor Signaling)	14	14	4	28	FAS;DDIT3;TRAF2;MAPK14	0.00754264	0.00214823	Signal Processing
Dendritic Cells Function in Atherosclerosis	Atherosclerosis; Atherosclerosis (Cardiovascular Diseases); cardiovascular system	53	81	10	12	IRF7;IFNG;IL6;MAPK14;IL27;TLR4;TNF;CD80;CD36;CD40	0.00759102	0.00520021	Disease
NTRK -> AP-1/CREB/ELK/SRF/MYC/SMAD3/TP53 Signaling	Receptor Kinases/Tyrosine Kinases; Receptor Kinases/Tyrosine Kinases (Receptor Signaling)	59	92	12	13	HRAS;BDNF;MAPK14;IRS1;IRS2;RASL11A;ITPR1;RASGRF1;SMAD3;MAPKAPK3;NTRK2;MYC	0.00760403	0.00621118	Signal Processing
Alveolar Macrophages Dysfunction in COPD	Chronic Obstructive Pulmonary Disease; Chronic Obstructive Pulmonary Disease (Respiratory/Pulmonology Diseases); respiratory system	101	147	15	10	IRF7;ITPR1;AKT1;IL1B;IL6;P2RX7;CTSK;TRAF2;MMP2;TLR4;TNF;TNFRSF1A;TNFRSF1B;NFATC1;CD14	0.00760403	0.00756048	Disease
Neonatal Diabetes Mellitus	Diabetic Mellitus Syndromes; Neonatal Diabetes Mellitus; Neonatal Diabetes Mellitus (Inherited/Rare Diseases); endocrine system	31	35	6	17	SLC2A2;PDX1;ERN1;GATA6;GCK;GLIS3	0.00762335	0.00318979	Disease
KITLG -> AP-1/CREB/CREBBP/MYC Expression Targets	Receptor Tyrosine Kinases Expression Biomarkers; Receptor Tyrosine Kinases Expression Biomarkers (Expression Biomarkers: Receptor-specific)	78	112	21	18	MMP2;ITPR1;MAPKAPK3;IL1B;IL2;IL6;TNF;HRAS;FAS;CCNA2;CCNB1;MAPK14;RASL11A;CD14;ICAM1;HIF1A;RASGRF1;VEGFA;HMOX1;MYC;BIRC5	0.00770917	0.010808	Biomarkers
TLR4 -> AP-1 Expression Targets	Toll-like Receptors Expression Biomarkers; Toll-like Receptors Expression Biomarkers (CD Molecules Expression Biomarkers)	83	105	20	19	DDIT3;SERPINE1;MMP2;JAG1;IFNG;F3;IL2;IL4;TLR4;IL6;TNF;FAS;LDLR;MAPK14;CD14;GCLC;NOS2;VEGFA;met-enkephalin;MYC	0.00771287	0.0103252	Biomarkers
CD8 -> NFATC Expression Targets	CD8 Expression Biomarkers; CD8 Expression Biomarkers (CD Molecules Expression Biomarkers)	22	28	8	28	IL18R1;TNF;ZAP70;LCK;ICAM1;NOS2;STAT3;STAT5B	0.00773447	0.0042735	Biomarkers
IFNLR1-> STAT/NFKB Signaling	Interferon Receptors/Cytokines Receptors; Interferon Receptors/Cytokines Receptors (Receptor Signaling)	20	22	5	22	IFNL3;TYK2;IKBKB;STAT3;IL10	0.00808262	0.00267523	Signal Processing
TGFB2-TGFBR2 Expression Targets	TGFB-Receptors Kinases/Serine/Threonine Kinases Expression Biomarkers; TGFB-Receptors Kinases/Serine/Threonine Kinases Expression Biomarkers (Receptors Kinases/Serine/Threonine Kinases Expression Biomarkers)	41	46	11	23	DDIT3;MMP2;MAPKAPK3;TGFB2;IL6;TNF;CCND1;MAPK14;NOS2;VEGFA;MYC	0.0083246	0.00582936	Biomarkers
NOTCH Receptors Signaling	Signal Transduction Pathways; Signal Transduction Pathways (Signal Processing); generic; generic	33	50	8	15	FBXW7;MAML1;SLC35D2;JAG1;CTBP1;NCOR2;CCND1;HEY1	0.00840802	0.00422386	Signal Processing
Fibrinogen Expression Targets	Integrins Receptors Expression Biomarkers; Integrins Receptors Expression Biomarkers (Expression Biomarkers: Receptor-specific)	31	40	10	25	GSK3B;SERPINE1;AKT1;CEBPB;IL1B;IL2;IL6;CRP;ICAM1;VEGFA	0.00843658	0.0053135	Biomarkers
Familial Cold Autoinflammatory Syndrome 2	Hereditary Autoinflammatory Diseases; Hereditary Autoinflammatory Diseases (Inherited/Rare Diseases); bone tissue; epidermis; skeletal system	38	70	9	12	CHUK;TXNIP;AKT1;IKBKB;IL1B;TLR4;IL6;TNF;P2RX7	0.00852624	0.00470465	Disease
Monocytes Function in Gout	Gout; Gout (Immune System Diseases); blood; lymphatic system	44	70	9	12	CHUK;TXNIP;IKBKB;IL1B;TLR4;IL6;TNF;MAPK14;CD14	0.00852624	0.00470465	Disease
NRG1 -> AP-1/ATF Expression Targets	NRG-EGFR Expression Biomarkers; NRG-EGFR Expression Biomarkers (Receptor Tyrosine Kinases Expression Biomarkers)	70	106	20	18	DDIT3;progesterone receptor A;progesterone receptor B;ITPR1;ESR1;CDK1;ABCA1;TF;CCND1;HRAS;CCNA2;MAPK14;RASL11A;ICAM1;HIF1A;RASGRF1;VAV1;VEGFA;HMGCR;HMGA1	0.00858163	0.0103199	Biomarkers
Prolactin Induced Dopamin Synthesis by TIDA Neurons (Negative Feedback)	Lactation Physiology; Lactation Physiology (Biological Process); nerve tissue; nervous system	9	9	3	33	TH;PRL;STAT5B	0.00860088	0.00161464	Biological Process
BDKRB1/2 -> Interleukins Production	Bradykinin Receptors/Peptide GCPRs; Bradykinin Receptors/Peptide GCPRs (GCPR Family); Peptide GPCRs; generic; generic	24	83	10	12	AKT1;IL6;IL10;low-molecular-weight-kininogen;kallidin;T-kinin;kininogen-1 light chain;bradykinin;kininogen-1 heavy chain;low molecular weight growth-promoting factor	0.00882869	0.00519481	Biological Process
Erythropoietin -> NF-kB Expression Targets	Erythropoietin Expression Biomarkers; Erythropoietin Expression Biomarkers (Cytokines Expression Biomarkers)	46	59	13	22	DDIT3;MMP2;AKT1;CDK1;TERT;THBS1;ODC1;IL2;CCND1;BCL2;VEGFA;HMOX1;MYC	0.0088706	0.00684932	Biomarkers
GCG Expression Targets	GPCR Ligands Expression Biomarkers; GPCR Ligands Expression Biomarkers (Expression Biomarkers: Receptor-specific)	47	79	16	20	PCK2;IGF1;IGFBP1;TH;CEBPB;PER2;IL6;TNF;CCND1;BCL2;LDLR;CCND2;NOS2;VEGFA;HMGA1;HMOX1	0.00912064	0.00835509	Biomarkers
Vascular Endothelial Cell Vasodilation in Brain	Migraine; Migraine (Neurological Diseases); nerve tissue; nervous system	47	96	11	11	ITPR1;AKT1;CALCRL;kininogen-1 light chain;bradykinin;kininogen-1 heavy chain;low molecular weight growth-promoting factor;low-molecular-weight-kininogen;kallidin;T-kinin;CALML4	0.00912732	0.00567888	Disease
Eat me Signal: Apoptotic Cell Induces Phagocytosis	Efferocytosis; Efferocytosis (Inflammation Resolution); oncogenic; oncogenic; secretory vesicle	42	71	9	12	ELMO1;ITGA5;ITPR1;TYRO3;THBS1;AXL;CLIP1;CD36;BCAR1	0.00919577	0.00470219	Biological Process
IGF2 -> CEBPA/FOXO1A Expression Targets	IGF-IGFR1 Expression Biomarkers; IGF-IGFR1 Expression Biomarkers (Receptor Tyrosine Kinases Expression Biomarkers)	13	18	6	33	IRS1;AKT1;IGFBP1;BCL2;RUNX2;VEGFA	0.00923974	0.00321888	Biomarkers
IL10R -> STAT Signaling	Interleukin Receptors/Cytokines Receptors; Interleukin Receptors/Cytokines Receptors (Receptor Signaling); Toll-like Receptors/CD Molecules	8	8	3	37	TYK2;STAT3;IL10	0.00924064	0.00161551	Signal Processing
IL6R -> STAT Signaling	Interleukin Receptors/Cytokines Receptors; Interleukin Receptors/Cytokines Receptors (Receptor Signaling)	8	8	3	37	TYK2;IL6;STAT3	0.00924064	0.00161551	Signal Processing
HGFR -> STAT Signaling	HGFR Family; HGFR Family (Receptor Kinases/Tyrosine Kinases)	8	8	3	37	HGF;STAT3;STAT5B	0.00924064	0.00161551	Signal Processing
T-Cell Receptor -> NFATC Signaling	T-cell Receptors/CD Molecules; T-cell Receptors/CD Molecules (Receptor Signaling)	32	51	8	15	ZAP70;LCK;MAPK14;NFATC1;NFATC3;CD3E;ITPR1;LAT	0.00947419	0.00422164	Signal Processing
VEGFA -> CTNNB/CTNND Expression Targets	VEGF-KDR Expression Biomarkers; VEGF-KDR Expression Biomarkers (Receptor Tyrosine Kinases Expression Biomarkers)	52	66	14	21	GSK3B;MMP2;ITGA5;AKT1;F3;CCND1;RUNX2;FAS;ICAM1;NOS2;KDR;VEGFA;HMOX1;BIRC5	0.00950919	0.00735294	Biomarkers
Erythropoietin -> AP-1/MYC/CREB Expression Targets	Erythropoietin Expression Biomarkers; Erythropoietin Expression Biomarkers (Cytokines Expression Biomarkers)	69	107	20	18	DDIT3;BDNF;MMP2;ITPR1;MAPKAPK3;TERT;THBS1;ODC1;IL2;TNF;CCND1;BCL2;HRAS;MAPK14;RASL11A;NOS2;RASGRF1;VEGFA;HMOX1;MYC	0.00952797	0.0103146	Biomarkers
BDNF Upregulation Triggered by Seizures	Epileptiform Disorders; Epileptiform Disorders (Neurological Diseases); nerve tissue; nervous system	33	110	12	10	IRS1;ITPR1;NTRK2;IRS2;GABRA4;STAT3;BDNF;HRAS;NFATC1;NFATC3;RASL11A;RASGRF1	0.0097034	0.00615385	Disease
Mast-Cells Activation in Atopic Dermatitis	Atopic Dermatitis; Atopic Dermatitis (Dermatologic Diseases); epidermis; integumentary system	65	110	12	10	ITPR1;IL4;CARD11;MAPK14;TNF;HRAS;NFATC1;CALML4;RASL11A;IL1RL1;VAV1;LAT	0.0097034	0.00615385	Disease
ActivinR -> SMAD2/3 Signaling	Receptors Kinases/Serine/Threonine Kinases; Receptors Kinases/Serine/Threonine Kinases (Receptor Signaling)	23	23	5	21	INHBB;INHBC;BMP7;SMAD3;SMAD6	0.00983787	0.0026738	Signal Processing
Peripheral Tolerance to Autoantigens Recession in Diabetes Mellitus Type 1	Diabetes Mellitus Type 1; Diabetes Mellitus Type 1 (Diabetes Mellitus); endocrine system; generic	52	97	11	11	ITPR1;IL2;CARD11;LCK;HRAS;ZAP70;NFATC1;NFATC3;CD3E;RASL11A;LAT	0.00983928	0.00567595	Disease
Find me Signal: Apoptotic Cell Attracts Phagocyte	Efferocytosis; Efferocytosis (Inflammation Resolution); oncogenic; oncogenic; secretory vesicle	25	48	7	14	ABCA1;THBS1;caspase-3-p12;caspase-3-p17;YARS1;S1PR2;S1PR1	0.0098767	0.00369783	Biological Process
Epithelial Cell in the Saliva Formation	Periodontitis; Periodontitis (Infectious Diseases); digestive system	23	37	6	16	ITPR1;ATP1A1;PLCE1;CFTR;PLCXD1;KCNN4	0.010025	0.0031864	Disease
GABA Release	Neurotransmitter Release Cycles; Neurotransmitter Release Cycles (Nociception Pathways); nerve tissue; nervous system; secretory vesicle	28	72	9	12	SLC6A1;GPT2;GPT;SLC38A3;STX19;SLC38A1;SLC1A5;GLUL;GLS2	0.0100541	0.00469974	Biological Process
PDCD1 -> NFATC Expression Targets	Protein Tyrosine Phosphatase Expression Biomarkers; Protein Tyrosine Phosphatase Expression Biomarkers (CD Molecules Expression Biomarkers)	33	41	10	24	ITPR1;IFNG;IL2;BCL2;ZAP70;LCK;NFATC1;NFATC3;VAV1;LAT	0.0101126	0.00531067	Biomarkers
CD80 -> ATF/CREB/CREBBP Expression Targets	CD80 Expression Biomarkers; CD80 Expression Biomarkers (CD Molecules Expression Biomarkers)	26	35	9	25	IL6;caspase-8-p10;caspase-8-p18;ZAP70;LCK;CD80;ICAM1;STAT3;STAT5B	0.0101129	0.00479233	Biomarkers
CSF3 Expression Targets	Colony Stimulating Factors Expression Biomarkers; Colony Stimulating Factors Expression Biomarkers (Cytokines Expression Biomarkers)	29	35	9	25	TYK2;IGF1;IL6;BCL2;FAS;CRP;MYC;STAT3;BIRC5	0.0101129	0.00479233	Biomarkers
VEGFR -> AP-1/CREB/MYC Signaling	VEGFR Family; VEGFR Family (Receptor Kinases/Tyrosine Kinases)	51	84	11	13	HRAS;VEGFD;MAPK14;RASL11A;ITPR1;RASGRF1;MAPKAPK3;KDR;VEGFA;VEGFC;MYC	0.0101131	0.00571429	Signal Processing
HMGB1 Expression Targets	AGER Ligands Expression Biomarkers; AGER Ligands Expression Biomarkers (CD Molecules Expression Biomarkers)	50	60	13	21	MMP2;AKT1;IFNG;CCL20;F3;IL1B;IL6;TNF;CRP;CD14;CD40;NOS2;VEGFA	0.0102451	0.00684571	Biomarkers
VEGFR -> ATF/CREB/ELK-SRF Signaling	VEGFR Family; VEGFR Family (Receptor Kinases/Tyrosine Kinases)	43	73	10	13	HRAS;VEGFD;MAPK14;RASL11A;ITPR1;RASGRF1;MAPKAPK3;KDR;VEGFA;VEGFC	0.0102508	0.00522193	Signal Processing
F2 -> AP-1/CREB/ELK/SRF/SP1 Expression Targets	F2R GPCRs Ligands; F2R GPCRs Ligands (GPCR Ligands Expression Biomarkers)	126	204	33	16	SERPINE1;FGF2;MMP2;PDGFA;ITPR1;TNFSF10;MAPKAPK3;F2R;F3;TH;THBS1;PLCE1;IL1B;IL2;IL6;IL10;TNF;CCND1;BCL2;HRAS;FAS;PLCXD1;MAPK14;TBP;RASL11A;ICAM1;CD36;NOS2;HIF1A;RASGRF1;VEGFA;HMOX1;MYC	0.0105274	0.0163124	Biomarkers
TNFRSF1A -> CREB/ELK-SRF Signaling	TNF Receptor Superfamily/Cytokines Receptors; TNF Receptor Superfamily/Cytokines Receptors (Receptor Signaling)	31	52	8	15	HRAS;TRAF2;MAPK14;RASL11A;LTB;MAPKAPK3;TNF;TNFRSF1A	0.010638	0.00421941	Signal Processing
Vascular Endothelial Cell Activation by Cytokines	Vascular System Response; Vascular System Response (Inflammation Pathways); cardiovascular system	92	197	18	9	PTGIS;TRAF2;TYK2;ITPR1;AKT1;PROC;IL1B;IL6;TNF;TNFRSF1A;TNFRSF1B;CRP;MAPK14;CALML4;ICAM1;CD40;PLA2G1B;STAT3	0.0109021	0.00886263	Biological Process
BMP2/BMPR2 Expression Targets	BMP-Receptors Kinases/Serine/Threonine Kinases Expression Biomarkers; BMP-Receptors Kinases/Serine/Threonine Kinases Expression Biomarkers (Receptors Kinases/Serine/Threonine Kinases Expression Biomarkers)	55	74	15	20	SERPINE1;MMP2;JUNB;SMAD6;DKK1;TIMP3;CEBPD;IL6;RUNX2;FAS;CCNA2;FSHB;VEGFA;VIM;MYC	0.0113144	0.00784929	Biomarkers
Gluconeogenesis Impairment in non-Alcoholic Fatty Liver Disease	Non-Alcoholic Fatty Liver Disease; Non-Alcoholic Fatty Liver Disease (Diabetes Mellitus); adipose tissue; digestive system	19	38	6	15	AKT1;LDLR;IRS2;PPARG;RETN;G6PC1	0.011408	0.00318471	Disease
Osteoblast Function Decline in Gout	Gout; Gout (Immune System Diseases); skeletal system	34	38	6	15	PTH1R;SMAD3;TGFB2;TNFRSF11B;RUNX2;MAPK14	0.011408	0.00318471	Disease
TLR2 Signaling in Treg-Cell in Type 1 Diabetes (Animal Model)	Diabetes Mellitus Type 1; Diabetes Mellitus Type 1 (Diabetes Mellitus)	80	154	15	9	ITPR1;IL2;CARD11;LCK;MAPK14;SMAD3;TLR3;TLR4;HRAS;ZAP70;NFATC1;NFATC3;CD3E;RASL11A;LAT	0.0114485	0.0075339	Disease
FibronectinR -> CTNNB Signaling	Integrin Receptors; Integrin Receptors (Receptor Signaling)	10	33	6	18	GSK3B;ITGA2;ITGA5;ITGAD;ITGAL;AKT1	0.0117436	0.00319319	Signal Processing
SIRT3 Signaling in Aging	Genomic Instability Associated with Aging; Genomic Instability Associated with Aging (Aging Biology); generic; generic; nucleus	47	74	9	12	FOXO3;ACSS2;IDH2;ACADL;SDHA;ACSL1;OTC;NDUFS1;HMGCS2	0.0119499	0.00469484	Biological Process
Netrin-1 Signaling in Age-Related Macular Degeneration	Age-Related Macular Degeneration; Age-Related Macular Degeneration (Ophthalmology/Eye Diseases); sensory system	17	28	5	17	MMP2;NFATC1;NFATC3;HIF1A;VEGFA	0.0122393	0.00266667	Disease
Cell Cycle Dysregulation in Melanoma	Melanoma; Melanoma (Dermatologic Diseases); Melanoma (Dermatologic Diseases); integumentary system	51	87	10	11	IRS1;ITPR1;IGF1;CDK2;GSK3B;CCND1;EIF4EBP1;CCNA2;E2F8;E2F5	0.0123491	0.00518403	Disease
TNFRSF5/6 -> RB1/E2F Signaling	TNF Receptor Superfamily/Cytokines Receptors; TNF Receptor Superfamily/Cytokines Receptors (Receptor Signaling)	16	16	4	25	FAS;TRAF2;MAPK14;CD40	0.0124854	0.00214592	Signal Processing
Familial Mediterranean Fever	Hereditary Autoinflammatory Diseases; Hereditary Autoinflammatory Diseases (Inherited/Rare Diseases); hematological system	33	62	8	12	CHUK;TXNIP;IKBKB;IL1B;TLR4;IL6;TNF;P2RX7	0.0125391	0.00419727	Disease
PLG -> STAT1/NF-kB Expression Targets	F2R GPCRs Ligands; F2R GPCRs Ligands (GPCR Ligands Expression Biomarkers)	34	55	12	21	TYK2;AKT1;F2R;F3;THBS1;IL1B;angiostatin;TNF;NOS2;VEGFA;MYC;plasmin	0.0126755	0.00633245	Biomarkers
Microglia and Motor Neuron Interaction Dysregulation	Sclerosis, Amyotrophic Lateral; Sclerosis, Amyotrophic Lateral (Neurological Diseases); nerve tissue; nervous system	35	75	9	11	AKT1;IL1B;IL6;MAPK14;CD200;TNF;HRAS;RASL11A;NOS2	0.013183	0.00469239	Disease
Neutrophil and Macrophage Function in Systemic Lupus Erythematosus	Systemic Lupus Erythematosus; Systemic Lupus Erythematosus (Dermatologic Diseases); Systemic Lupus Erythematosus (Dermatologic Diseases); hematological system	45	75	9	11	IRF7;ITGA5;IL6;CRP;TNF;ZAP70;BCAR1;VAV1;LAT	0.013183	0.00469239	Disease
Skin Fibrosis	Systemic Scleroderma; Systemic Scleroderma (Immune System Diseases); epidermis; integumentary system	83	171	16	9	PDGFA;IGF1;IL6;PLCXD1;MAPK14;KDR;STAT3;TRAF2;MMP2;SMAD3;PLCE1;TNF;TNFRSF1A;HRAS;RASL11A;VEGFA	0.0132087	0.0079721	Disease
IL13R -> STAT Signaling	Interleukin Receptors/Cytokines Receptors; Interleukin Receptors/Cytokines Receptors (Receptor Signaling)	9	9	3	33	TYK2;STAT3;STAT5B	0.0132597	0.00161464	Signal Processing
IGF1R -> ELK/SRF/HIF1A/MYC/SREBF Signaling	Insulin Receptors Family; Insulin Receptors Family (Receptor Kinases/Tyrosine Kinases)	23	44	7	15	HRAS;IRS1;RASL11A;HIF1A;IGF1;SREBF1;MYC	0.0138184	0.00370566	Signal Processing
FibronectinR -> ICAP-1A/MYC Signaling	Integrin Receptors; Integrin Receptors (Receptor Signaling)	5	25	5	20	ITGA2;ITGA5;ITGAD;ITGAL;MYC	0.0140981	0.00267094	Signal Processing
AHR Signaling in Th17 Cells Function	Aryl Hydrocarbon Receptor Signaling; Aryl Hydrocarbon Receptor Signaling (Receptor Signaling); T-cell Activation and Differentiation; lymphatic system	29	40	6	15	TYK2;SMAD3;IL2;IL6;IL10;STAT3	0.0144357	0.00318134	Biological Process
WNT Inhibition by DKK1 in Osteoblast in Multiple Myelome	Multiple Myeloma; Multiple Myeloma (Hematologic Diseases); Multiple Myeloma (Hematologic Diseases); skeletal system	16	40	6	15	GSK3B;AXIN1;DKK1;TNFRSF11B;DVL1;WNT10B	0.0145678	0.00318134	Disease
Omega-3-Fatty Acid Metabolism	Lipids Metabolism; Lipids Metabolism (Metabolic Pathway); generic; generic	107	217	21	9	ELOVL2;PTGIS;ACOT1;HADHA;HADHB;CYP4X1;CYP1B1;CYP2A6;CYP3A7;CYP2B6;ACOX1;ACSL1;ACSL4;BAAT;EHHADH;TECR;LTC4S;PLA2G1B;SLC27A2;CYP4F2;ACOT2	0.0150012	0.0102539	Metabolic Pathway
Adenosine/cAMP Promote Immunosuppression by Treg Cells	Hallmarks of Cancer (8): Evading Immune Destruction; Hallmarks of Cancer (8): Evading Immune Destruction (Hallmarks of Cancer); lymphatic system	21	38	6	15	ADORA2A;NFATC1;PDE3B;HIF1A;NT5E;IL2	0.0150222	0.00318471	Pathological Process
Vitamine D Deficite and Dentin Formation	Caries Dentis; Vitamins Biology; Vitamins Biology (Biological Process); digestive system	42	90	10	11	PTH1R;NCOR2;PLCE1;TNFRSF11B;FGF23;HRAS;RUNX2;PLCXD1;RASL11A;ALPL	0.0151944	0.00517598	Biological Process
S1P Expression Targets	Lipid like GPCRs Ligands; Lipid like GPCRs Ligands (GPCR Ligands Expression Biomarkers)	78	119	21	17	SERPINE1;FGF2;MMP2;PDGFA;ITPR1;F3;IL1B;IL2;IL6;TNF;CCND1;HRAS;LDHA;MAPK14;RASL11A;ICAM1;HIF1A;RASGRF1;VEGFA;HMOX1;S1PR2	0.0152411	0.0107692	Biomarkers
HPRT1 Deficiency in Lesch-Nyhan Syndrome	Lesch-Nyhan Syndrome; Lesch-Nyhan Syndrome (Inherited/Rare Diseases); endocrine system; generic	40	52	7	13	PAH;BDNF;GDA;TH;PKLR;XDH;HPRT1	0.0152644	0.00369004	Disease
CD8 -> NF-kB Expression Targets	CD8 Expression Biomarkers; CD8 Expression Biomarkers (CD Molecules Expression Biomarkers)	44	63	13	20	ITPR1;MAPKAPK3;IFNG;IL6;TNF;BCL2;ZAP70;LCK;MAPK14;CALML4;NOS2;VAV1;LAT	0.0153793	0.00683491	Biomarkers
TGFBR -> ATF/GADD/MAX/TP53 Signaling	Receptors Kinases/Serine/Threonine Kinases; Receptors Kinases/Serine/Threonine Kinases (Receptor Signaling)	17	17	4	23	DDIT3;MAPK14;TGFB3;TGFB2	0.015581	0.00214477	Signal Processing
TNFRSF5/13B -> NFATC1 Signaling	TNF Receptor Superfamily/Cytokines Receptors; TNF Receptor Superfamily/Cytokines Receptors (Receptor Signaling)	14	17	4	23	GSK3B;NFATC1;AKT1;CD40	0.015581	0.00214477	Signal Processing
PDGF -> FOXO3A Expression Targets	PDGF-PDGFR Ligands Expression Biomarkers; PDGF-PDGFR Ligands Expression Biomarkers (Receptor Tyrosine Kinases Expression Biomarkers)	13	20	6	30	FOXO3;AKT1;CCN1;CCND1;CCND2;PDGFD	0.016006	0.00321543	Biomarkers
Cell Adhesion Receptors -> Expression Targets in Lymphoid System and Blood	Lymphoid System and Blood; Lymphoid System and Blood (Receptor Signaling with Elevated Expression in Anatomy); blood; hematological system; lymphatic system	20	20	6	30	ITGAL;IFNG;IL1B;IL6;CD80;ICAM1	0.016006	0.00321543	Biomarkers
beta-Cell Destruction through Cytokines in Diabetes Mellitus	Pancreatic Beta-cells in Diabetes; Pancreatic Beta-cells in Diabetes (Diabetes Mellitus); endocrine system	75	266	22	8	SLC2A2;AKT1;IFNG;CEBPB;IKBKB;IL1B;MAPK14;APAF1;TRAF2;BAX;TNF;TNFAIP3;TNFRSF1A;TNFRSF1B;caspase-3-p12;caspase-3-p17;caspase-8-p10;BCL2;caspase-8-p18;NFATC1;NOS2;HMOX1	0.0163963	0.0104962	Disease
RAGE/AGER and S100 Proteins in Cardiovascular Injury	Atherosclerosis; Atherosclerosis (Cardiovascular Diseases); cardiovascular system	40	65	8	12	SERPINE1;AKT1;TLR4;IL6;HRAS;ICAM1;S100A8;S100A9	0.0164103	0.00419068	Disease
TNF and IL1B Induce Metalloproteinase Synthesis in Osteoarthritis	Osteoarthritis; Osteoarthritis (Musculoskeletal System Diseases); Osteoarthritis (Musculoskeletal System Diseases); skeletal system	43	65	8	12	TRAF2;IL1B;TNF;TNFRSF1A;TNFRSF1B;HRAS;MAPK14;RASL11A	0.0164103	0.00419068	Disease
TGFA -> CTNNB/CTNND Expression Targets	TGFA-EGFR Expression Biomarkers; TGFA-EGFR Expression Biomarkers (Receptor Tyrosine Kinases Expression Biomarkers)	36	44	10	22	JAG1;F3;CEBPB;IL1B;BAX;TNF;CCND1;VEGFA;MYC;BIRC5	0.0166746	0.00530223	Biomarkers
CCL5 Expression Targets	Chemokines Expression Biomarkers; Chemokines Expression Biomarkers (Cytokines Expression Biomarkers)	10	10	4	40	AKT1;TNF;ICAM1;STAT3	0.0166791	0.00215285	Biomarkers
Toll-like Receptors (TLR) in Periodontitis	Periodontitis; Periodontitis (Infectious Diseases); connective tissue; digestive system; epithelium; plasma membrane	39	78	9	11	IRF7;AKT1;IKBKB;IL1B;IL2;IL6;TLR4;TNF;CD14	0.0167573	0.00468506	Disease
Ser/Gly/Thr/Cys Metabolism	Amino Acids Metabolism; Amino Acids Metabolism (Metabolic Pathway); generic; generic	146	302	27	8	PAH;ADH1A;ADH1B;ADH4;ADH6;DMGDH;PSAT1;ACSS2;AGXT2;SARDH;ALAS1;ALAS2;DAO;SHMT2;PSPH;GNMT;LDHA;TARS1;SDR9C7;GLYCTK;CTBP1;CTH;GLDC;GLUL;ALDH3A2;PHGDH;CARS1	0.0168305	0.0126939	Metabolic Pathway
Biosynthesis of Cholesterol	Steroids Metabolism; Steroids Metabolism (Metabolic Pathway); generic; generic	91	180	18	10	DHCR7;IDI1;MSMO1;SC5D;CYP2B6;CEL;TM7SF2;FDFT1;FDPS;SULT2A1;NSDHL;LSS;HMGCR;SQLE;HMGCS1;HMGCS2;MVD;MVK	0.0173333	0.00893744	Metabolic Pathway
Ras-GRF Regulation Signaling	Signal Transduction Pathways; Signal Transduction Pathways (Signal Processing); generic; generic	60	127	14	11	ITPR1;CDK1;CDK2;PLCE1;HRAS;PLCXD1;RASGRP2;CALML4;RASL11A;CAPN10;RASGRF1;RASGRP3;VAV1;CAPNS1	0.017381	0.00712468	Signal Processing
CD157/ITGB2 Signaling in Myeloid Cell	ADP Ribosyl Cyclase Receptors/CD Molecules; ADP Ribosyl Cyclase Receptors/CD Molecules (Receptor Signaling)	33	46	7	15	CAV1;CAV2;GSK3B;AKT1;BCAR1;VAV1;CEBPB	0.0174521	0.00370175	Signal Processing
Collagen -> NF-kB Expression Targets	Receptor Tyrosine Kinases Expression Biomarkers; Receptor Tyrosine Kinases Expression Biomarkers (Expression Biomarkers: Receptor-specific)	22	26	7	26	AKT1;IFNG;IL4;IL6;IL10;TNF;MAPK14	0.0174833	0.00374131	Biomarkers
CD40 -> Expression Targets in Lymph Node	Lymphoid System and Blood; Lymphoid System and Blood (Receptor Signaling with Elevated Expression in Anatomy); lymphatic system	97	106	19	17	CXCL10;TRAF2;ITGAL;IFNG;CDK2;TNFRSF11B;IL10;TNFRSF1A;TNFRSF1B;BCL2;TNFRSF9;FAS;CD80;LTB;ICAM1;CD40;VEGFA;S1PR1;BIRC3	0.0174908	0.00979887	Biomarkers
BMP7/ACVR2 Expression Targets	BMP-Receptors Kinases/Serine/Threonine Kinases Expression Biomarkers; BMP-Receptors Kinases/Serine/Threonine Kinases Expression Biomarkers (Receptors Kinases/Serine/Threonine Kinases Expression Biomarkers)	27	32	8	25	SERPINE1;MMP2;BMP7;SMAD3;SMAD6;TERT;FSHB;VEGFA	0.017806	0.00426439	Biomarkers
Atopic Dermatitis	Atopic Dermatitis; Atopic Dermatitis (Dermatologic Diseases); epidermis; integumentary system	101	177	16	9	IFNG;IL2;IL4;IL10;LCK;MAPK14;PKP2;TYK2;IL27;ZAP70;NFATC1;NFATC3;CD3E;CD80;IL1RL1;DSC1	0.0178273	0.00794834	Disease
TNF Receptors -> Expression Targets in Lymphoid System and Blood	Lymphoid System and Blood; Lymphoid System and Blood (Receptor Signaling with Elevated Expression in Anatomy); blood; hematological system; lymphatic system	51	92	17	18	ABCA1;IL1B;IL2;IL6;IL10;TNF;TNFRSF1B;caspase-3-p12;caspase-3-p17;caspase-8-p10;caspase-8-p18;FAS;ARG1;LMNB1;ICAM1;HIF1A;PLD1	0.0180282	0.008822	Biomarkers
Epinephrine/Gq Expression Targets	Amine GPCRs Ligand; Amine GPCRs Ligand (GPCR Ligands Expression Biomarkers)	50	78	15	19	PCK2;ITPR1;PTPN11;F3;IL6;IL10;CCND1;HRAS;FAS;RASL11A;CD14;LPL;RASGRF1;MYC;STAT3	0.0181108	0.0078329	Biomarkers
IL2R -> STAT Signaling	Interleukin Receptors/Cytokines Receptors; Interleukin Receptors/Cytokines Receptors (Receptor Signaling)	10	10	3	30	IL2;STAT3;STAT5B	0.0181232	0.00161377	Signal Processing
HGFR -> FOXO3A Signaling	HGFR Family; HGFR Family (Receptor Kinases/Tyrosine Kinases)	7	10	3	30	FOXO3;AKT1;HGF	0.0181232	0.00161377	Signal Processing
ProlactinR -> STAT Signaling	Prolactin Receptor/Cytokines Receptors; Prolactin Receptor/Cytokines Receptors (Receptor Signaling)	10	10	3	30	PRL;STAT3;STAT5B	0.0181232	0.00161377	Signal Processing
WNT3A Expression Targets	WNT-Frizzled Receptor Family; WNT-Frizzled Receptor Family (Expression Biomarkers: Receptor-specific)	40	51	11	21	GSK3B;AXIN1;CCND1;RUNX2;CCNA2;NOS2;VEGFA;DVL1;HMGA1;DVL3;BIRC5	0.0181286	0.00581395	Biomarkers
Vitamin K Metabolism	Cofactors and Vitamins Metabolism; Cofactors and Vitamins Metabolism (Metabolic Pathway); Vitamins Biology; generic; generic	36	42	6	14	MGP;NQO1;F3;F9;F10;PROC	0.0181293	0.00317797	Biological Process
Antiviral Signaling through Pattern Recognition Receptors	Antigen Recognition in Innate Immune System; Antigen Recognition in Innate Immune System (Immunological Pathways); generic; generic; plasma membrane; secretory vesicle	31	42	6	14	IRF7;IKBKB;TLR3;TLR4;TNF;NFKB1	0.0181293	0.00317797	Biological Process
NGF -> AP-1/TP53/MYC Expression Targets	Neurotrophins-NTRK1 Expression Biomarkers; Neurotrophins-NTRK1 Expression Biomarkers (Receptor Tyrosine Kinases Expression Biomarkers)	88	121	21	17	GADD45A;TRAF2;IRS1;MMP2;ITPR1;CDK1;TH;PRL;IL4;IL6;TNF;CCND1;HRAS;MAPK14;RASL11A;ICAM1;NOS2;RASGRF1;VEGFA;HMOX1;MYC	0.0182206	0.0107582	Biomarkers
NRG1 -> CREB/CREBBP/ELK/SRF/MYC Expression Targets	NRG-EGFR Expression Biomarkers; NRG-EGFR Expression Biomarkers (Receptor Tyrosine Kinases Expression Biomarkers)	82	121	21	17	DDIT3;progesterone receptor A;progesterone receptor B;ITPR1;ESR1;MAPKAPK3;ABCA1;TF;CCND1;HRAS;CCNA2;CCNB1;MAPK14;RASL11A;ICAM1;HIF1A;RASGRF1;VEGFA;HMGCR;HMGA1;MYC	0.0182206	0.0107582	Biomarkers
Inflammatory Reaction in Acne Vulgaris	Acne Vulgaris; Acne Vulgaris (Dermatologic Diseases); epidermis; integumentary system	60	106	11	10	IL1B;MAPK14;TRAF2;CFB;MMP2;TXNIP;TNF;TNFRSF1A;TNFRSF1B;HRAS;RASL11A	0.0183207	0.00564972	Disease
Extracellular Matrix Turnover	Cellular Contacts; Cellular Contacts (Cell Process); generic; generic; plasma membrane	36	121	8	6	MMP2;A2M;TFPI2;TIMP3;DPP4;RECK;COL5A1;COL6A1	0.0185103	0.00407125	Cell Process
Toll-like Receptors (TLR) in Antiviral Innate Immune Response	Myocarditis; Myocarditis (Cardiovascular Diseases); cardiovascular system; myocardium; secretory vesicle	30	54	7	12	IKBKB;IL1B;TLR3;TLR4;IL6;TNF;NFKB1	0.0185343	0.00368615	Disease
SIRT4 Signaling in Aging	Genomic Instability Associated with Aging; Genomic Instability Associated with Aging (Aging Biology); generic; generic; nucleus	26	31	5	16	CPS1;SLC38A3;SLC38A1;PPARGC1A;GLS2	0.0185533	0.00266241	Biological Process
Hereditary Hemorrhagic Telangiectasia	Hereditary Hemorrhagic Telangiectasia; Hereditary Hemorrhagic Telangiectasia (Inherited/Rare Diseases); cardiovascular system	28	31	5	16	AKT1;SMAD3;ACVRL1;ATF3;PIK3CA	0.0186864	0.00266241	Disease
MBP/MOG/PLP in Immune System Activation	Sclerosis, Multiple; Sclerosis, Multiple (Neurological Diseases); blood; lymphatic system	16	31	5	16	IFNG;IL2;IL4;IL6;TNF	0.0186864	0.00266241	Disease
Familial Partial Lipodystrophy Type 3 Progression (Hypothesis)	Diabetic Mellitus Syndromes; Lipodystrophy, Familial Partial; Lipodystrophy, Familial Partial (Inherited/Rare Diseases); adipose tissue; connective tissue; endocrine system; integumentary system	14	31	5	16	ACOX1;PPARA;PPARG;RETN;LPL	0.0186864	0.00266241	Disease
TGFBR -> CREB/ELK-SRF Signaling	Receptors Kinases/Serine/Threonine Kinases; Receptors Kinases/Serine/Threonine Kinases (Receptor Signaling)	18	18	4	22	MAPK14;TGFB3;MAPKAPK3;TGFB2	0.0191195	0.00214362	Signal Processing
CD80 -> STAT Expression Targets	CD80 Expression Biomarkers; CD80 Expression Biomarkers (CD Molecules Expression Biomarkers)	44	58	12	20	IL2;IL4;IL6;BAX;CARD11;ZAP70;LCK;FAS;CD80;ICAM1;VAV1;LAT	0.0191283	0.00632244	Biomarkers
ActivinR/BMPR -> SMAD1/5/9 Signaling	Receptors Kinases/Serine/Threonine Kinases; Receptors Kinases/Serine/Threonine Kinases (Receptor Signaling)	27	27	5	18	INHBB;INHBC;BMP4;BMP7;AMH	0.0194488	0.00266809	Signal Processing
TNFRSF1A -> AP-1/ATF/TP53 Signaling	TNF Receptor Superfamily/Cytokines Receptors; TNF Receptor Superfamily/Cytokines Receptors (Receptor Signaling)	29	47	7	14	HRAS;TRAF2;MAPK14;RASL11A;LTB;TNF;TNFRSF1A	0.0195009	0.00369979	Signal Processing
Vascular Smooth Muscle Cell Vasodilation in Brain	Migraine; Migraine (Neurological Diseases); nerve tissue; nervous system	47	107	11	10	ITPR1;CALCRL;kininogen-1 light chain;bradykinin;kininogen-1 heavy chain;low molecular weight growth-promoting factor;low-molecular-weight-kininogen;kallidin;T-kinin;CALML4;RASGRF1	0.0195216	0.00564682	Disease
Maturity Onset Diabetes of the Young (MODY)	Diabetic Mellitus Syndromes; Maturity Onset Diabetes of the Young; Maturity Onset Diabetes of the Young (Inherited/Rare Diseases); endocrine system	18	21	4	19	PDX1;GCK;KLF11;HNF4A	0.0196114	0.00214018	Disease
ERBB2/3 -> EP300/ETS/ETV/SP1 Signaling	EGFR (ERBB) Family; EGFR (ERBB) Family (Receptor Kinases/Tyrosine Kinases)	35	69	9	13	HRAS;RASL11A;ITPR1;ERBB3;EREG;RASGRF1;ETS2;ETV1;ETV4	0.0196373	0.00470711	Signal Processing
ROS and RNS in Vasoconstriction and Vasodilation Regulation	Toxicity Induced Pathways; Toxicity Induced Pathways (Toxicity Pathways); cardiovascular system; generic; mitochondria	83	256	22	8	ATP2C1;CYP4X1;ATP2B1;ATP2B2;ATP2B4;CYP1B1;CYP2A6;CYP3A7;PTPN11;CYP2B6;PLCE1;HRAS;PLCXD1;ARG1;ARG2;CALML4;RASL11A;RASGRF1;SOD1;VAV1;PLA2G1B;CYP4F2	0.019657	0.0105465	Pathological Process
SCF/SKP2 Complex	Chromatin Remodeling; Chromatin Remodeling (Cell Process); chromosome; generic; generic; nucleus	35	275	14	5	SKP2;FOXO3;UBE2T;UBE2Q1;CDK2;PSMB7;PSMB9;PSMB10;CCND1;caspase-3-p12;caspase-3-p17;CCNA2;E2F8;E2F5	0.0199485	0.00662565	Cell Process
CD80 -> NF-kB Expression Targets	CD80 Expression Biomarkers; CD80 Expression Biomarkers (CD Molecules Expression Biomarkers)	43	72	14	19	ITPR1;IFNG;IL2;IL4;IL6;HRAS;ZAP70;LCK;FAS;RASL11A;CD80;RASGRF1;VAV1;LAT	0.0201053	0.00732984	Biomarkers
Circadian Clock in Sleep Regulation	Sleep Regulation; Sleep Regulation (Biological Process); nerve tissue; nervous system	32	55	7	12	ITPR1;PLCE1;PER2;LDHA;PLCXD1;NR1D1;HIF1A	0.0201337	0.00368421	Biological Process
LTA Expression Targets	TNF Receptor Superfamily Expression Biomarkers; TNF Receptor Superfamily Expression Biomarkers (Expression Biomarkers: Receptor-specific)	59	86	16	18	SERPINE1;TRAF2;MMP2;MAPKAPK3;F3;TNFRSF11B;IL6;TNF;TNFRSF1A;TNFRSF1B;HRAS;FAS;MAPK14;RASL11A;ICAM1;STAT3	0.0201489	0.00832466	Biomarkers
FOXO3 and PTEN Inactivation in Premature Ovarian Failure (Mouse Model)	Ovarian Insufficiency Primary; Ovarian Insufficiency Primary (Obstetrics/Gynecology Diseases); reproductive system	20	43	6	13	IRS1;FOXO3;AKT1;IGF1;FSHB;FSHR	0.0203739	0.00317628	Disease
WNT7B Expression Targets	WNT-Frizzled Receptor Family; WNT-Frizzled Receptor Family (Expression Biomarkers: Receptor-specific)	15	21	6	28	GSK3B;AXIN1;AXIN2;FZD1;DVL1;DVL3	0.0204186	0.00321371	Biomarkers
FibronectinR -> AP-1/ELK/SRF/SREBF Signaling	Integrin Receptors; Integrin Receptors (Receptor Signaling)	55	105	12	11	ITGA2;ITGA5;ITGAD;ITGAL;ITPR1;HRAS;MAPK14;RASL11A;BCAR1;RASGRF1;VAV1;SREBF1	0.0206203	0.00616967	Signal Processing
Glutamate Overdose and Aura Effect Caused by Mutations in SLC1A3 Gene	Migraine, Familial Hemiplegic; Migraine, Familial Hemiplegic (Neurological Diseases); nervous system; plasma membrane	41	68	8	11	SYT7;ATP1A2;SCN1A;SLC38A3;CALML4;SLC38A1;SLC1A5;GLUL	0.0210769	0.0041841	Disease
Glutamate Overdose and Aura Effect Overiew	Migraine, Familial Hemiplegic; Migraine, Familial Hemiplegic (Neurological Diseases); nervous system; plasma membrane	41	68	8	11	SYT7;ATP1A2;SCN1A;SLC38A3;CALML4;SLC38A1;SLC1A5;GLUL	0.0210769	0.0041841	Disease
Dentin Formation Disruption	Caries Dentis; Caries Dentis (Infectious Diseases); dental enamel; digestive system	40	68	8	11	TRAF2;BMP4;BMP7;ITPR1;HRAS;RUNX2;RASL11A;RASGRF1	0.0210769	0.0041841	Disease
CD8 -> AP-1 Expression Targets	CD72 Expression Biomarkers; CD72 Expression Biomarkers (CD Molecules Expression Biomarkers)	25	33	8	24	ITPR1;IL2;IL4;ZAP70;LCK;NFATC1;VAV1;LAT	0.0213552	0.00426212	Biomarkers
WNT4 Expression Targets	WNT-Frizzled Receptor Family; WNT-Frizzled Receptor Family (Expression Biomarkers: Receptor-specific)	27	33	8	24	GSK3B;AXIN1;CEBPB;CCND1;SOX9;DVL1;DVL3;STAR	0.0213552	0.00426212	Biomarkers
Dendritic Cell Function in Ulcerative Colitis	Ulcerative Colitis; Ulcerative Colitis (Gastrointestinal Diseases); Ulcerative Colitis (Gastrointestinal Diseases); digestive system	59	109	11	10	CHUK;IRF7;AKT1;IKBKB;IL1B;IL6;IL10;CARD6;RIPK2;TLR4;TNF	0.0220966	0.00564103	Disease
VEGFA -> NFATC Expression Targets	VEGF-KDR Expression Biomarkers; VEGF-KDR Expression Biomarkers (Receptor Tyrosine Kinases Expression Biomarkers)	35	66	13	19	ITPR1;carboxymyoglobin;IL2;HRAS;MAPK14;NFATC1;NFATC3;RASL11A;ferrylmyoglobin;metmyoglobin;RASGRF1;KDR;VEGFA	0.0222773	0.00682415	Biomarkers
IL23A and IL17A Provoke Cancer-Associated Inflammation	Hallmarks of Cancer (10) Tumor-Promoting Inflammation; Hallmarks of Cancer (10) Tumor-Promoting Inflammation (Hallmarks of Cancer); oncogenic; oncogenic	35	90	10	11	TYK2;SMAD3;IKBKB;IL1B;IL6;TNF;NFKB1;ICAM1;VEGFA;STAT3	0.0223412	0.00517598	Pathological Process
Sialophorin -> CTNNB/MYC/TP53 Signaling	C-Type Lectin/Selectin Receptors/CD Molecules; C-Type Lectin/Selectin Receptors/CD Molecules (Receptor Signaling)	27	28	5	17	LEF1;MAPK14;ICAM1;MSN;MYC	0.022563	0.00266667	Signal Processing
DLL3 Expression Targets	Notch Receptors Expression Biomarkers; Notch Receptors Expression Biomarkers (Expression Biomarkers: Receptor-specific)	13	16	5	31	MAML1;NCOR2;LEF1;GFAP;CTBP1	0.0230313	0.00268384	Biomarkers
VEGFA -> FOXO3A Expression Targets	VEGF-KDR Expression Biomarkers; VEGF-KDR Expression Biomarkers (Receptor Tyrosine Kinases Expression Biomarkers)	13	16	5	31	FOXO3;AKT1;CCND1;KDR;VEGFA	0.0230313	0.00268384	Biomarkers
Dentin and Enamel Dysruprion in Bloch-Sulzberger Syndrome	Caries Dentis; Caries Dentis (Infectious Diseases); dental enamel; digestive system	22	22	4	18	TNF;TNFRSF1A;RUNX2;LTB	0.0230335	0.00213904	Disease
HGF -> AP-1/CREB/ELK/SRF/MYC Expression Targets	HGF-MET Expression Biomarkers; HGF-MET Expression Biomarkers (Receptor Tyrosine Kinases Expression Biomarkers)	115	177	28	15	SERPINE1;PDX1;MMP2;JAG1;PDGFA;ITPR1;MAPKAPK3;TGFB2;F3;MAT2A;THBS1;IL6;IL10;CCND1;BCL2;HRAS;LDLR;CCNA2;GCK;MAPK14;RASL11A;GCLC;NOS2;HGF;RASGRF1;VEGFA;HMOX1;MYC	0.0233964	0.013993	Biomarkers
IL15R -> STAT Signaling	Interleukin Receptors/Cytokines Receptors; Interleukin Receptors/Cytokines Receptors (Receptor Signaling)	11	11	3	27	STAT3;STAT5B;IL15RA	0.0238451	0.0016129	Signal Processing
CCL2 Expression Targets	Chemokines Expression Biomarkers; Chemokines Expression Biomarkers (Cytokines Expression Biomarkers)	11	11	4	36	CXCL10;TNF;HIF1A;STAT3	0.0240132	0.00215169	Biomarkers
Thrombopoietin -> FOXO3A Expression Target	Thrombopoietin Expression Biomarkers; Thrombopoietin Expression Biomarkers (Cytokines Expression Biomarkers)	8	11	4	36	FOXO3;MPL;AKT1;CCND1	0.0240132	0.00215169	Biomarkers
FGF10 -> STAT Expression Targets	FGF Expression Biomarkers; FGF Expression Biomarkers (Receptor Tyrosine Kinases Expression Biomarkers)	11	11	4	36	CCND2;MYC;STAT3;STAT5B	0.0240132	0.00215169	Biomarkers
CD86-> NFATC Expression Targets	CD86 Expression Biomarkers; CD86 Expression Biomarkers (CD Molecules Expression Biomarkers)	29	40	9	22	ITPR1;IL2;IL4;ZAP70;LCK;NFATC1;NFATC3;VAV1;LAT	0.0241013	0.00477961	Biomarkers
BDKRB1/2 -> Prostaglandin Generation	Bradykinin Receptors/Peptide GCPRs; Bradykinin Receptors/Peptide GCPRs (GCPR Family); Peptide GPCRs; generic; generic	41	125	12	9	ITPR1;low-molecular-weight-kininogen;kallidin;T-kinin;HRAS;MAPK14;RASL11A;RASGRF1;kininogen-1 light chain;bradykinin;kininogen-1 heavy chain;low molecular weight growth-promoting factor	0.0241841	0.00610687	Biological Process
Toll-like Receptors in Pyelonephritis	Pyelonephritis; Pyelonephritis (Urology/Nephrology Diseases); epithelium; urinary tract	26	57	7	12	IKBKB;IL1B;TLR4;IL6;TNF;NFKB1;CD14	0.0243146	0.00368034	Disease
Nuclear Envelope in Cell Division	Cell Division; Cell Division (Cell Process); generic; generic; nucleus; plasma membrane	37	177	10	5	CDK12;ACTR10;lamin C;lamin A;lamin C2;TMPO;CCNB1;LMNB1;SREBF1;AHCTF1	0.0245233	0.00495295	Cell Process
CCL7 Expression Target	Chemokines Expression Biomarkers; Chemokines Expression Biomarkers (Cytokines Expression Biomarkers)	22	28	7	25	CXCL10;AKT1;IL6;MAPK14;NOS2;HGF;STAT3	0.0260517	0.00373732	Biomarkers
PNPLA3 in non-Alcoholic Fatty Liver Disease	Non-Alcoholic Fatty Liver Disease; Non-Alcoholic Fatty Liver Disease (Diabetes Mellitus); adipose tissue; digestive system	19	58	7	12	AKT1;MLXIPL;LDLR;IRS2;LPL;SREBF1;PNPLA3	0.0264885	0.0036784	Disease
Glutamate Overdose and Aura Effect Caused by Mutations in PRRT2 Gene	Migraine, Familial Hemiplegic; Migraine, Familial Hemiplegic (Neurological Diseases); nervous system; plasma membrane	41	71	8	11	SCN1A;SLC1A5;GLUL;SYT7;ATP1A2;SLC38A3;CALML4;SLC38A1	0.0266134	0.00417755	Disease
IL16 -> AP-1 Expression Targets	Interleukins Expression Biomarkers; Interleukins Expression Biomarkers (Cytokines Expression Biomarkers)	30	54	11	20	ITPR1;IL1B;IL6;TNF;HRAS;ZAP70;LCK;RASL11A;RASGRF1;VAV1;LAT	0.0271247	0.00580475	Biomarkers
Interleukin Receptors -> Expression Targets in Lymphoid System and Blood	Lymphoid System and Blood; Lymphoid System and Blood (Receptor Signaling with Elevated Expression in Anatomy); blood; hematological system; lymphatic system	60	89	16	17	CXCL10;VEGFD;IFNG;IL18R1;IL6;TNF;TNFRSF1A;TNFRSF1B;CCND1;IL15RA;BCL2;LEF1;LTB;NOS2;IL17RB;MYC	0.0271968	0.00831169	Biomarkers
PGF2-alpha Effect on Treatment	Glaucoma; Glaucoma (Ophthalmology/Eye Diseases); sensory system	23	46	6	13	PTGFR;MMP2;ITPR1;HRAS;RASL11A;RASGRF1	0.0275773	0.00317125	Disease
LINE1 Retrotransposition in Neuron Development (Hypothesis)	DNA Machinery; DNA Machinery (Cell Process); nervous system; nucleus	24	42	4	9	GSK3B;LEF1;AXIN1;DVL1	0.0277608	0.0021164	Cell Process
TNFSF10 Expression Targets	TNF Receptor Superfamily Expression Biomarkers; TNF Receptor Superfamily Expression Biomarkers (Expression Biomarkers: Receptor-specific)	53	61	12	19	GADD45A;DDIT3;TRAF2;AKT1;TNFSF10;MAPKAPK3;CCL20;SFN;BAX;BCL2;MAPK14;ICAM1	0.0277679	0.00631247	Biomarkers
TNF -> ELK-SRF Expression Targets	TNF Receptor Superfamily Expression Biomarkers; TNF Receptor Superfamily Expression Biomarkers (Expression Biomarkers: Receptor-specific)	43	61	12	19	TRAF2;PDGFA;PRL;TNF;TNFRSF1A;TNFRSF1B;HRAS;LDLR;MAPK14;RASL11A;CTSD;MYC	0.0277679	0.00631247	Biomarkers
Th17-Cell Function in Systemic Lupus Erythematosus	Systemic Lupus Erythematosus; Systemic Lupus Erythematosus (Dermatologic Diseases); Systemic Lupus Erythematosus (Dermatologic Diseases); blood; lymphatic system	58	85	9	10	IL1B;IL6;CARD11;LCK;STAT3;TYK2;ZAP70;CD3E;LAT	0.027771	0.00466805	Disease
PAF/Gq -> NF-kB Expression Targets	Lipid like GPCRs Ligands; Lipid like GPCRs Ligands (GPCR Ligands Expression Biomarkers)	37	68	13	19	ITPR1;AKT1;F3;IL4;IL10;TNF;CCND1;HRAS;MAPK14;RASL11A;ICAM1;RASGRF1;HMOX1	0.0280113	0.00681699	Biomarkers
P38 MAPK/MAPK14 Signaling	Signal Transduction Pathways; Signal Transduction Pathways (Signal Processing); generic; generic	41	74	9	12	GADD45A;TRAF2;MAPK14;HSPB1;H3C6;H3C10;MAPKAPK3;MKNK2;PLA2G1B	0.0296289	0.00469484	Signal Processing
TGFB3-TGFBR1 Expression Targets	TGFB-Receptors Kinases/Serine/Threonine Kinases Expression Biomarkers; TGFB-Receptors Kinases/Serine/Threonine Kinases Expression Biomarkers (Receptors Kinases/Serine/Threonine Kinases Expression Biomarkers)	24	35	8	22	SERPINE1;SMAD3;IFNG;IL6;RUNX2;TGFB3;ATF3;VEGFA	0.0299005	0.00425758	Biomarkers
Somatostatin Receptors Signaling	Peptide and Protein Hormones; Peptide and Protein Hormones (Hormones Pathways); generic; generic	26	47	6	12	PRL;BAX;TNF;HRAS;NOS2;VEGFA	0.0300662	0.00316957	Biological Process
Testicular AMH Production	Reproductive Biology; Reproductive Biology (Biological Process); Steroid Hormones; reproductive system	16	35	5	14	SOX9;FSHB;FSHR;AMH;WT1	0.0300775	0.00265675	Biological Process
NO and ADMA Signaling in Raynaud Disease	Raynaud Disease; Raynaud Disease (Cardiovascular Diseases); Raynaud Disease (Cardiovascular Diseases); cartilage; musculoskeletal system	21	35	5	14	ATP2C1;ATP2B1;ATP2B2;ATP2B4;ARG2	0.0302768	0.00265675	Disease
Male Sex Determination	Reproductive Biology; Reproductive Biology (Biological Process); reproductive system	38	73	8	10	LHX9;CYP17A1;VNN1;HSD3B1;SOX9;AMH;STAR;WT1	0.030488	0.00417319	Biological Process
CCR1 Expression Targets	Chemokine GPCRs; GCPR Family; GCPR Family (Nociception Receptors Signaling); nerve tissue; nervous system	28	73	8	10	CXCL10;MMP2;IL10;TNF;ICAM1;NOS2;VEGFA;STAT3	0.030488	0.00417319	Biological Process
Erythropoietin -> ELK/SRF Expression Targets	Erythropoietin Expression Biomarkers; Erythropoietin Expression Biomarkers (Cytokines Expression Biomarkers)	55	105	18	17	DDIT3;MMP2;ITPR1;TERT;PTPN11;THBS1;ODC1;PLCE1;IL2;CCND1;HRAS;PLCXD1;RASL11A;RASGRF1;VAV1;VEGFA;HMOX1;MYC	0.0308948	0.00928314	Biomarkers
Leydig Cells Dysfunction in Testicular Male Infertility	Testicular Male Infertility; Testicular Male Infertility (Urology/Nephrology Diseases); reproductive system	17	24	4	16	CYP17A1;HSD17B3;LHB;STAR	0.0309045	0.00213675	Disease
PECAM -> STAT Signaling	Ig-like Domain Containing/CD Molecules; Ig-like Domain Containing/CD Molecules (Receptor Signaling)	5	5	2	40	LCK;STAT3	0.0310898	0.00107817	Signal Processing
Glutamate Overdose and Aura Effect in Familial Hemiplegic Migraine Type 3	Migraine, Familial Hemiplegic; Migraine, Familial Hemiplegic (Neurological Diseases); nervous system; plasma membrane	33	60	7	11	SYT7;SCN1A;SLC38A3;CALML4;SLC38A1;SLC1A5;GLUL	0.0312252	0.00367454	Disease
Glutamate Overdose and Aura Effect in Migraine Type 2	Migraine, Familial Hemiplegic; Migraine, Familial Hemiplegic (Neurological Diseases); nervous system; plasma membrane	33	60	7	11	SYT7;ATP1A2;SLC38A3;CALML4;SLC38A1;SLC1A5;GLUL	0.0312252	0.00367454	Disease
CCL3L1 Expression Target	Chemokines Expression Biomarkers; Chemokines Expression Biomarkers (Cytokines Expression Biomarkers)	17	23	6	26	AKT1;IL6;ICAM1;HGF;VEGFA;STAT3	0.0315625	0.00321027	Biomarkers
Immune System Role in Otitis Media	Otitis Media; Otitis Media (Otolaryngological Diseases); middle ear mucosa; sensory system	50	101	10	9	AKT1;IKBKB;IL1B;IL6;TXNIP;TLR4;TNF;CD14;S100A8;S100A9	0.031757	0.00514668	Disease
SIRT1 Signaling in Aging	Genomic Instability Associated with Aging; Genomic Instability Associated with Aging (Aging Biology); generic; generic; nucleus	64	160	14	8	FOXO3;H3C6;APOC1;APOC3;PON1;CCAR2;NFE2L2;H3C10;SREBF1;PPARGC1A;MYC;LONP1;APOA2;APOA4	0.0319629	0.00700701	Biological Process
InsulinR -> ELK/SRF/SREBF Signaling	Insulin Receptors Family; Insulin Receptors Family (Receptor Kinases/Tyrosine Kinases)	25	52	7	13	HRAS;GSK3B;IRS1;IRS2;RASL11A;AKT1;SREBF1	0.0322918	0.00369004	Signal Processing
IL12R -> NF-kB/NFATC Signaling	Interleukin Receptors/Cytokines Receptors; Interleukin Receptors/Cytokines Receptors (Receptor Signaling)	14	21	4	19	GSK3B;NFATC1;TYK2;AKT1	0.0325315	0.00214018	Signal Processing
HGF -> FOXO3A Expression Targets	HGF-MET Expression Biomarkers; HGF-MET Expression Biomarkers (Receptor Tyrosine Kinases Expression Biomarkers)	9	12	4	33	FOXO3;AKT1;CCND1;HGF	0.0330135	0.00215054	Biomarkers
Gap Junction Assembly	Cellular Contacts; Cellular Contacts (Cell Process); generic; generic; plasma membrane	43	111	7	6	CAV1;PLCXD1;GJB1;ITPR1;DRD2;PLCE1;DBN1	0.0334633	0.00357873	Cell Process
FcIgER -> ELK-SRF Signaling	Ig-like Domain Containing/CD Molecules; Ig-like Domain Containing/CD Molecules (Receptor Signaling)	34	64	8	12	HRAS;ZAP70;LCK;RASL11A;ITPR1;RASGRF1;VAV1;LAT	0.033974	0.00419287	Signal Processing
TAM Receptors in Platelet Aggregation	Hemostasis Reaction; Hemostasis Reaction (Inflammation Pathways); blood; hematological system; plasma membrane	15	25	4	15	ITGA2;TYRO3;AKT1;AXL	0.0351851	0.00213561	Biological Process
Luteinizing Hormone in Oocyte Meiotic Resumption	Reproductive Biology; Reproductive Biology (Biological Process); reproductive system	32	89	9	10	ITPR1;PLCE1;HRAS;PLCXD1;LHB;MAPK14;RASL11A;EREG;RASGRF1	0.0355332	0.00465839	Biological Process
Sarcomere Disorganization and Intracellular Calcium Overload	Cardiomyopathy Hypertrophic; Cardiomyopathy Hypertrophic (Cardiovascular Diseases); cardiovascular system; endoplasmic reticulum; myocardium; sarcomere	41	103	10	9	ITGA2;ITGA5;ITGAD;ITGAL;ITGB7;ITGB8;CSRP3;beta-dystroglycan;alpha-dystroglycan;MYOZ2	0.0356843	0.00514139	Disease
Kidney Cells Cilia Organization	Intracellular Transport; Intracellular Transport (Cell Process); Renal Physiology; cytoskeleton; epithelium; urinary tract	34	163	9	5	GSK3B;AXIN1;AKT1;CEP290;ZEB1;VIM;DVL1;PKD1;WNT10B	0.0362652	0.00448654	Cell Process
GPCRs -> Expression Targets in Brain	Nervous System; Nervous System (Receptor Signaling with Elevated Expression in Anatomy); nervous system	38	122	20	16	SERPINE1;BDNF;TH;N-POMC;gamma-MSH;alpha-MSH;corticotropin-like intermediate peptide;gamma-lipotropin;beta-lipotropin;beta-endorphin;beta-MSH;IL1B;IL6;BAX;CPT1A;GFAP;NOS2;DRD5;ACTH;met-enkephalin	0.0364642	0.0102354	Biomarkers
Glycogen Metabolism	Carbohydrates Metabolism; Carbohydrates Metabolism (Metabolic Pathway); generic; generic	37	54	7	12	GCK;GYS2;AGL;PYGB;PYGM;HKDC1;G6PC1	0.0366587	0.00368615	Metabolic Pathway
B-Cells Function in Systemic Scleroderma	Systemic Scleroderma; Systemic Scleroderma (Immune System Diseases); epidermis; integumentary system	93	209	17	8	ITPR1;AKT1;IKBKB;IL2;IL4;IL6;IL10;CARD11;MAPK14;RASGRP3;TYK2;HRAS;RASL11A;CD22;CD40;VAV1;LAT	0.0368169	0.00831703	Disease
Receptor Tyrosine Kinase Family -> Expression Targets in Bone	Bones and Joints; Bones and Joints (Expression Biomarkers: Anatomy-specific); bone tissue; skeletal system	28	30	7	23	PTH1R;BMP7;TERT;TNFRSF11B;CCND1;SOX9;VEGFA	0.0371129	0.00373333	Biomarkers
Desmosome Assembly	Cellular Contacts; Cellular Contacts (Cell Process); generic; generic; plasma membrane	22	27	3	11	PPL;DSC1;PKP2	0.0371303	0.00159915	Cell Process
TLR5 Expression Targets	Toll-like Receptors Expression Biomarkers; Toll-like Receptors Expression Biomarkers (CD Molecules Expression Biomarkers)	36	43	9	20	IFNG;IL2;TLR4;IL6;IL10;TNF;MAPK14;ICAM1;NOS2	0.0372154	0.004772	Biomarkers
Insulin Resistance in Myocytes Induced by Obesity	Insulin Resistance; Insulin Resistance (Diabetes Mellitus); endocrine system; muscles	61	148	13	8	IRS1;AKT1;ACACB;ACSL1;IKBKB;CPT1B;CPT2;IRS2;SREBF1;STAT3;TLR4;CD36;PPARGC1A	0.0374924	0.00654253	Disease
TGFA -> FOXO3A Expression Targets	TGFA-EGFR Expression Biomarkers; TGFA-EGFR Expression Biomarkers (Receptor Tyrosine Kinases Expression Biomarkers)	15	18	5	27	MMP2;FOXO3;AKT1;TNF;CCND1	0.0377202	0.00268097	Biomarkers
FGFR1 -> STAT Signaling	FGFR Family; FGFR Family (Receptor Kinases/Tyrosine Kinases)	13	13	3	23	FGF2;STAT3;STAT5B	0.0378613	0.00161117	Signal Processing
PDGFR -> FOXO3A Signaling	PDGFR Family; PDGFR Family (Receptor Kinases/Tyrosine Kinases)	10	13	3	23	FOXO3;AKT1;PDGFD	0.0378613	0.00161117	Signal Processing
Plasmacytoid Dendritic Cell in Diabetes Mellitus Type 1	Diabetes Mellitus Type 1; Diabetes Mellitus Type 1 (Diabetes Mellitus); hematological system	53	90	9	10	IRF1;IRF7;IKBKB;IL1B;TXNIP;TLR3;TLR4;TNF;CD40	0.0382371	0.00465598	Disease
IGF2 -> STAT Expression Targets	IGF-IGFR1 Expression Biomarkers; IGF-IGFR1 Expression Biomarkers (Receptor Tyrosine Kinases Expression Biomarkers)	18	24	6	25	IL6;GFAP;HGF;HIF1A;VEGFA;STAT3	0.0383762	0.00320856	Biomarkers
Dendritic Cell Dysfunction in Psoriatic Arthritis	Psoriatic Arthritis; Psoriatic Arthritis (Musculoskeletal System Diseases); Psoriatic Arthritis (Musculoskeletal System Diseases); skeletal system	76	258	20	7	CHUK;AKT1;IKBKB;IL1B;IL6;STAT3;TRAF2;TXNIP;TYK2;TLR4;TNF;TNFAIP3;TNFRSF1A;TNFRSF1B;NFKB1;CD14;S100A8;S100A9;NOS2;RELB	0.0388219	0.00956938	Disease
Hyperhomocysteinemia Induced Thrombophilia	Thrombophilia; Thrombophilia (Hematologic Diseases); blood; hematological system	52	63	7	11	F3;MAT1A;MAT2A;PROC;angiostatin;CTH;plasmin	0.0393428	0.00366876	Disease
Intermediate Filament Polymerization	Cytoskeleton Assembly; Cytoskeleton Assembly (Cell Process); cytoskeleton; generic; generic; plasma membrane	14	115	7	6	KRT23;KRT24;GFAP;LMNB1;VIM;KRT5;AHCTF1	0.0394101	0.00357143	Cell Process
Endosomal Recycling	Golgi apparatus; Intracellular Transport; Intracellular Transport (Cell Process); endoplasmic reticulum; generic; generic; secretory vesicle	50	115	7	6	RAB11FIP2;TF;AP1G2;LDLR;VPS37B;CHMP3;PLD1	0.0394101	0.00357143	Cell Process
Melanoma	Melanoma; Melanoma (Dermatologic Diseases); Melanoma (Dermatologic Diseases); integumentary system; secretory vesicle	178	596	40	6	IRS1;FOXO3;JAG1;ITPR1;SNAI2;AXIN1;AKT1;IGF1;CDK2;LEF1;KDR;ACTH;met-enkephalin;APAF1;STAT3;BIRC5;GSK3B;MMP2;N-POMC;gamma-MSH;alpha-MSH;corticotropin-like intermediate peptide;gamma-lipotropin;beta-lipotropin;beta-endorphin;beta-MSH;BAX;CCND1;BCL2;CAV1;EPHA2;CCNA2;E2F8;HGF;HIF1A;VEGFA;VIM;DVL1;E2F5;MYC	0.041851	0.0166113	Disease
Insulin Secretion	Insulin Release and Action; Insulin Release and Action (Eating Behavior and Metabolism Regulation); Pancreatic Beta-cells in Diabetes; endocrine system	38	64	7	10	SLC2A2;PDX1;ITPR1;PLCE1;PLCXD1;GCK;DPP4	0.0419579	0.00366684	Biological Process
IL4R -> ELK/SRF/HMGY Signaling	Interleukin Receptors/Cytokines Receptors; Interleukin Receptors/Cytokines Receptors (Receptor Signaling)	27	55	7	12	HRAS;IRS1;IRS2;RASL11A;CDK1;HMGA1;IL4	0.0421769	0.00368421	Signal Processing
Prostaglandin F Expression Targets	Lipid like GPCRs Ligands; Lipid like GPCRs Ligands (GPCR Ligands Expression Biomarkers)	65	124	20	16	PTGFR;SERPINE1;FGF2;MMP2;ITPR1;IFNG;IGFBP1;IGFBP3;CYP19A1;IL6;CCND1;HRAS;FAS;RASL11A;ICAM1;NOS2;HIF1A;RASGRF1;VEGFA;MYC	0.0423857	0.0102249	Biomarkers
PDCD1 -> ATF/CREB/CREBBP Expression Targets	Protein Tyrosine Phosphatase Expression Biomarkers; Protein Tyrosine Phosphatase Expression Biomarkers (CD Molecules Expression Biomarkers)	48	72	13	18	ITPR1;AKT1;MAPKAPK3;IFNG;IL2;IL10;BCL2;ZAP70;LCK;MAPK14;CALML4;VAV1;LAT	0.0425957	0.00680272	Biomarkers
PTPRC -> BCL6 Signaling	Protein Tyrosine Phosphatase Receptors; Protein Tyrosine Phosphatase Receptors (Receptor Signaling)	21	44	6	13	HRAS;LCK;RASL11A;ITPR1;RASGRF1;VAV1	0.0435402	0.0031746	Signal Processing
OSM/IL6ST/LIFR Expression Targets	Oncostatin M Expression Biomarkers; Oncostatin M Expression Biomarkers (Cytokines Expression Biomarkers)	13	13	4	30	TYK2;IL6;CCND1;BCL2	0.0437239	0.00214938	Biomarkers
ROS in Triggering Vascular Inflammation	Toxicity Induced Pathways; Toxicity Induced Pathways (Toxicity Pathways); cardiovascular system; generic; mitochondria	52	172	15	8	IFNG;F3;PLCE1;IL6;TNF;HRAS;FAS;PLCXD1;RASL11A;ICAM1;NOS2;RASGRF1;SOD1;VAV1;VEGFA	0.0438786	0.0074664	Pathological Process
NGFR -> MEF Signaling	TNF Receptor Superfamily/Cytokines Receptors; TNF Receptor Superfamily/Cytokines Receptors (Receptor Signaling)	23	23	4	17	BDNF;TRAF2;MAPK14;SENP3	0.043886	0.00213789	Signal Processing
Macrophage Related Iron Uptake and Release	Monocytes Activation; Monocytes Activation (Myeloid Cells Activation in Inflammation); generic; hematological system; secretory vesicle	39	122	11	9	SLC40A1;TF;CEBPB;IL1B;IL6;TNF;STEAP4;NOS2;HIF1A;FTH1;HMOX1	0.0445606	0.00560367	Biological Process
TNFRSF5 -> STAT Signaling	TNF Receptor Superfamily/Cytokines Receptors; TNF Receptor Superfamily/Cytokines Receptors (Receptor Signaling)	6	6	2	33	CD40;STAT3	0.0448308	0.00107759	Signal Processing
Th0-Cell Aberrant Activation in Systemic Lupus Erythematosus	Systemic Lupus Erythematosus; Systemic Lupus Erythematosus (Dermatologic Diseases); Systemic Lupus Erythematosus (Dermatologic Diseases); blood; lymphatic system	100	328	24	7	ITPR1;AKT1;IFNG;IL2;LCK;FAS;APAF1;TRAF2;BAX;TNF;TNFRSF1A;caspase-3-p12;caspase-3-p17;caspase-8-p10;caspase-8-p18;HRAS;ZAP70;NFATC1;CD3E;RASL11A;CD80;CD40;VAV1;LAT	0.0452126	0.0111317	Disease
Transcription Factors in beta-Cell Neogenesis (Rodent Model)	Pancreatic Beta-cells in Diabetes; Pancreatic Beta-cells in Diabetes (Diabetes Mellitus); endocrine system	25	27	4	14	PDX1;GATA6;SOX9;HNF4A	0.0453383	0.00213333	Disease
Ca2+ Reabsorption Decline in Intestine	Hyperparathyroidism; Hyperparathyroidism (Endocrine and Metabolic Diseases); digestive system; epithelium; plasma membrane	16	27	4	14	PTH1R;ATP2B1;TRPV6;S100G	0.0453383	0.00213333	Disease
FCGR3A Expression Targets	CD Molecules Expression Biomarkers; CD Molecules Expression Biomarkers (Expression Biomarkers: Receptor-specific)	43	80	14	17	ITPR1;IFNG;F3;IL2;TNF;HRAS;ZAP70;LCK;NFATC1;NFATC3;RASL11A;RASGRF1;VAV1;LAT	0.0457067	0.00729927	Biomarkers
JNK/MAPK Signaling	Signal Transduction Pathways; Signal Transduction Pathways (Signal Processing); generic; generic	38	56	7	12	TRAF2;NFATC3;SMAD3;MAP4K1;DUSP10;SFN;DUSP5	0.0458636	0.00368227	Signal Processing
Thrombopoietin -> AP-1/CREB/CREBBP/MYC Expression Targets	Thrombopoietin Expression Biomarkers; Thrombopoietin Expression Biomarkers (Cytokines Expression Biomarkers)	61	95	16	16	SERPINE1;MPL;ITPR1;MAPKAPK3;PRL;BAX;CCND1;BCL2;HRAS;MAPK14;RASL11A;HIF1A;RASGRF1;VEGFA;MYC;BIRC5	0.0465715	0.00828586	Biomarkers
G0/G1 Cell Cycle Phase Transition Activation in Cancer	Hallmarks of Cancer (1): Sustaining Proliferative Signaling; Hallmarks of Cancer (1): Sustaining Proliferative Signaling (Hallmarks of Cancer); nucleus; oncogenic; oncogenic	64	116	11	9	GSK3B;ITPR1;AKT1;CDK2;CDKN2C;CCND1;FBXW7;HRAS;CCNA2;RASL11A;RASGRF1	0.047461	0.00562085	Pathological Process
Macrophage M2-Related Phagocytosis	Monocytes Activation; Monocytes Activation (Myeloid Cells Activation in Inflammation); generic; hematological system; secretory vesicle	49	94	9	9	ITPR1;THBS1;HRAS;LCK;RASL11A;CD14;CD36;MYO1F;VAV1	0.047808	0.00464636	Biological Process
CD72 -> CREB/CREBBP Expression Targets	CD72 Expression Biomarkers; CD72 Expression Biomarkers (CD Molecules Expression Biomarkers)	37	66	12	18	ITPR1;IFNG;IL2;IL4;HRAS;ZAP70;LCK;RASL11A;RASGRF1;VAV1;LAT;MYC	0.0479548	0.00629591	Biomarkers
CD38/CD3 -> JUN/FOS/NF-kB Signaling in T-cell Proliferation	ADP Ribosyl Cyclase Receptors/CD Molecules; ADP Ribosyl Cyclase Receptors/CD Molecules (Receptor Signaling)	46	106	11	10	ITPR1;AKT1;HRAS;ZAP70;LCK;NFATC1;NFATC3;CD3E;RASL11A;RASGRF1;LAT	0.0480744	0.00564972	Signal Processing
PAPA Syndrome	Hereditary Autoinflammatory Diseases; Hereditary Autoinflammatory Diseases (Inherited/Rare Diseases); bone tissue; epidermis; skeletal system	39	80	8	10	CHUK;IKBKB;IL1B;IL6;P2RX7;TXNIP;TLR4;TNF	0.0490711	0.004158	Disease
Microglia Activation in Parkinson's Disease	Parkinson's Disease; Parkinson's Disease (Neurological Diseases); nervous system	22	40	5	12	IL1B;TLR4;IL6;TNF;CD14	0.0500185	0.00264971	Disease
Ca2+ Reabsorption Dysregulation in Urolithiasis	Urolithiasis; Urolithiasis (Urology/Nephrology Diseases); epithelium; plasma membrane; urinary tract	17	28	4	14	PTH1R;ATP2B1;TRPV6;S100G	0.0508548	0.0021322	Disease
IL16 -> NF-kB Expression Targets	Interleukins Expression Biomarkers; Interleukins Expression Biomarkers (Cytokines Expression Biomarkers)	23	32	7	21	IL1B;IL6;CARD11;ZAP70;LCK;VAV1;LAT	0.050886	0.00372936	Biomarkers
IL1B -> NO Expression Targets	Interleukins Expression Biomarkers; Toll-like Receptors Expression Biomarkers; Toll-like Receptors Expression Biomarkers (CD Molecules Expression Biomarkers)	53	119	19	15	SERPINE1;MMP2;TH;IL1B;TNF;TNFRSF1A;BCL2;HRAS;FAS;PPARD;RASL11A;GCLC;NOS2;HIF1A;SOD1;VEGFA;VIM;HMOX1;MYC	0.0514347	0.00973361	Biomarkers
Phenylalanine and Tyrosine Metabolism	Amino Acids Metabolism; Amino Acids Metabolism (Metabolic Pathway); generic; generic	135	176	16	9	PAH;ADH1A;ADH1B;ADH4;ADH6;DIO1;DIO2;ALDH3A1;ALDH1A3;PXDN;TH;YARS1;GLYAT;HGD;GLYATL1;FARSB	0.051538	0.00795229	Metabolic Pathway
DRD2 Pharmacological Inhibition in Hyperprolactinemia	Hyperprolactinemia; Hyperprolactinemia (Endocrine and Metabolic Diseases); endocrine system	44	81	8	9	LHB;KCNJ9;FSHB;PRL;HRAS;RASL11A;RASGRF1;DRD2	0.0521481	0.00415584	Disease
Cortisol in Resolving Inflammation	Inflammation Resolution; Inflammation Resolution (Inflammation Pathways); Steroid Hormones; endocrine system; generic	70	301	22	7	TNFSF10;SMAD3;CYP3A4;N-POMC;gamma-MSH;alpha-MSH;corticotropin-like intermediate peptide;gamma-lipotropin;beta-lipotropin;beta-endorphin;beta-MSH;NR1I2;IL2;TLR4;IL6;IL10;TNF;GLUL;NR1I3;ACTH;met-enkephalin;PLA2G1B	0.0525621	0.0103238	Biological Process
Suppression of Caspase Activity in Cancer	Hallmarks of Cancer (3): Resisting Cell Death; Hallmarks of Cancer (3): Resisting Cell Death (Hallmarks of Cancer); mitochondria; oncogenic; oncogenic	56	268	21	7	DFFB;lamin C;lamin A;lamin C2;XAF1;BAX;caspase-3-p12;caspase-3-p17;caspase-8-p10;caspase-8-p18;GAS2;LMNB1;ENDOG;NFKB1;CAPN10;HIF1A;APAF1;STAT3;CAPNS1;BIRC3;BIRC5	0.0528897	0.0100048	Pathological Process
Omega-6-Fatty Acid Metabolism	Lipids Metabolism; Lipids Metabolism (Metabolic Pathway); generic; generic	97	205	18	8	ELOVL2;ACOT1;HADHA;HADHB;CYP4X1;CYP1B1;CYP2A6;CYP3A7;CYP2B6;ACOX1;ACSL1;ACSL4;BAAT;TECR;PLA2G1B;SLC27A2;CYP4F2;ACOT2	0.0537652	0.00882786	Metabolic Pathway
NTRK1/2/3 -> Acetylcholine Production	Receptor Kinases/Tyrosine Kinases; Receptor Kinases/Tyrosine Kinases (Nociception Receptors Signaling); nerve tissue; nervous system	26	41	5	12	BDNF;IRS1;ITPR1;NTRK2;IRS2	0.0543755	0.00264831	Biological Process
Th17-Cell Numbers Reduction in HIV	HIV Type 1 Infection; HIV Type 1 Infection (Infectious Diseases); blood; lymphatic system	34	41	5	12	TYK2;SMAD3;IL1B;IL6;STAT3	0.0546938	0.00264831	Disease
PGF -> AP-1/CREB/CREBBP/MYC Expression Targets	Receptor Tyrosine Kinases Expression Biomarkers; Receptor Tyrosine Kinases Expression Biomarkers (Expression Biomarkers: Receptor-specific)	63	97	16	16	ITPR1;MAPKAPK3;F3;IL1B;IL6;TNF;BCL2;HRAS;MAPK14;RASL11A;NOS2;HIF1A;RASGRF1;KDR;VEGFA;MYC	0.0547929	0.00827729	Biomarkers
EphrinR -> STAT Signaling	Receptor Kinases/Tyrosine Kinases; Receptor Kinases/Tyrosine Kinases (Receptor Signaling)	15	15	3	20	EPHA3;STAT3;EFNA4	0.0552092	0.00160944	Signal Processing
Apoptosis Block by Death Receptor Signaling in Cancer	Hallmarks of Cancer (3): Resisting Cell Death; Hallmarks of Cancer (3): Resisting Cell Death (Hallmarks of Cancer); mitochondria; oncogenic; oncogenic	53	223	18	8	TRAF2;TNFSF10;IKBKB;BAX;TNF;TNFRSF1A;caspase-3-p12;caspase-3-p17;caspase-8-p10;BCL2;caspase-8-p18;FAS;TNFRSF21;NFKB1;TNFSF15;APAF1;BIRC3;BIRC5	0.05528	0.00875061	Pathological Process
beta-Casomorphins/Opioid Receptors Affect Brain Function (Hypothesis)	Autistic Disorder; Autistic Disorder (Mental Diseases); nervous system	19	68	7	10	BDNF;IFNG;TNF;GFAP;NFKB1;DPP4;STAT3	0.0557121	0.00365917	Disease
CD22 -> STAT Expression Targets	CD Molecules Expression Biomarkers; CD Molecules Expression Biomarkers (Expression Biomarkers: Receptor-specific)	12	14	4	28	ZAP70;LCK;CD22;STAT3	0.05615	0.00214823	Biomarkers
EREG -> FOXO3A Expression Target	EREG-EGFR Expression Biomarkers; EREG-EGFR Expression Biomarkers (Receptor Tyrosine Kinases Expression Biomarkers)	11	14	4	28	FOXO3;AKT1;CCND1;EREG	0.05615	0.00214823	Biomarkers
Dopamine/Gi Expression Targets	Amine GPCRs Ligand; Amine GPCRs Ligand (GPCR Ligands Expression Biomarkers)	76	128	20	15	GADD45A;BDNF;ITPR1;AKT1;MAPKAPK3;TH;CEBPB;IL1B;IL6;IL10;TNF;TNFRSF1A;HRAS;MAPK14;RASL11A;NOS2;RASGRF1;DRD2;HMOX1;met-enkephalin	0.0562779	0.0102041	Biomarkers
IL10/STAT3 Signaling in M2 Macrophage and Retinal Angiogenesis	Age-Related Macular Degeneration; Age-Related Macular Degeneration (Ophthalmology/Eye Diseases); retina; sensory system	11	29	4	13	FGF2;IL10;VEGFA;STAT3	0.0567215	0.00213106	Disease
CSH1/PRLR Expression Targets	Growth Hormones Expression Biomarkers; Growth Hormones Expression Biomarkers (Cytokines Expression Biomarkers)	14	20	5	25	SLC10A1;A2M;CCND1;STAT3;STAT5B	0.0570636	0.00267809	Biomarkers
ERK/MAPK Canonical Signaling	Signal Transduction Pathways; Signal Transduction Pathways (Signal Processing); generic; generic	65	163	15	9	RASGEF1C;FOXO3;ITPR1;H3C6;CDC25C;CEBPB;PLCE1;MKNK2;HRAS;PLCXD1;RASL11A;H3C10;RASGRF1;VAV1;PLA2G1B	0.0580384	0.0075	Signal Processing
FGFR -> RUNX2 Signaling	FGFR Family; FGFR Family (Receptor Kinases/Tyrosine Kinases)	32	59	7	11	HRAS;RUNX2;FGF2;RASL11A;ITPR1;RASGRF1;FGF23	0.0581369	0.00367647	Signal Processing
ICAM1 -> AP-1/CREB/ELK/SRF Signaling	Ig-like Cell Adhesion Molecule Family/CD Molecules; Ig-like Domain Containing/CD Molecules; Ig-like Domain Containing/CD Molecules (Receptor Signaling)	29	59	7	11	HRAS;MAPK14;RASL11A;ITPR1;ICAM1;RASGRF1;MAPKAPK3	0.0581369	0.00367647	Signal Processing
IL6R -> CEBP/ELK/SRF Signaling	Interleukin Receptors/Cytokines Receptors; Interleukin Receptors/Cytokines Receptors (Receptor Signaling)	18	36	5	13	HRAS;RASL11A;PTPN11;CEBPB;IL6	0.0590493	0.00265534	Signal Processing
CNR1/2 -> IL1B/2/4/6/10 Production	Cannabinoid Receptors/Lipid Like GCPRs; Cannabinoid Receptors/Lipid Like GCPRs (GCPR Family); Lipid Like GPCRs; generic; generic	55	159	13	8	ITPR1;MAPKAPK3;PLCE1;IL1B;IL2;IL4;IL6;IL10;HRAS;PLCXD1;MAPK14;RASL11A;RASGRF1	0.0593827	0.00650651	Biological Process
Endothelial Cell Dysfunction in Glomerulonephritis	Glomerulonephritis; Glomerulonephritis (Urology/Nephrology Diseases); endothelium; urinary tract	70	321	23	7	ITPR1;AKT1;F2R;IKBKB;IL1B;IL6;MAPK14;kininogen-1 light chain;bradykinin;kininogen-1 heavy chain;low molecular weight growth-promoting factor;STAT3;TRAF2;TLR4;TNF;low-molecular-weight-kininogen;kallidin;T-kinin;TNFRSF1B;CALML4;ICAM1;HIF1A;VEGFA	0.0594076	0.0106977	Disease
HIF1A in Pathologic Ocular Neovascularization	Glaucoma; Glaucoma (Ophthalmology/Eye Diseases); sensory system	13	18	3	16	HIF1A;KDR;VEGFA	0.059864	0.00160686	Disease
Golgi Transport	Golgi apparatus; Intracellular Transport; Intracellular Transport (Cell Process); endoplasmic reticulum; generic; generic; secretory vesicle	36	101	6	5	ATP2C1;KDELR3;ATP2B1;ATP2B2;ATP2B4;COPE	0.0599228	0.00308166	Cell Process
Vascularization in Hepatocellular Carcinoma	Hallmarks of Cancer (5): Inducing Angiogenesis; Hepatocellular Carcinoma; Hepatocellular Carcinoma (Hepatology/Liver Diseases); Hepatocellular Carcinoma (Hepatology/Liver Diseases); digestive system; epithelium	24	128	11	8	PCDH1;PDGFA;IGF1;CDH13;DCHS1;PDGFD;ANG;SMAD3;HGF;HIF1A;VEGFA	0.060003	0.00558659	Disease
Oxidative Stress Protection via AHR-NFE2L2-NQO1 Signaling in Keratinocytes	Aryl Hydrocarbon Receptor Signaling; Toxicity Pathways; Toxicity Pathways (Pathological Process); integumentary system; mitochondria	14	17	3	17	NFE2L2;NQO1;CYP1A1	0.0602417	0.00160772	Pathological Process
Majeed Syndrome	Hereditary Autoinflammatory Diseases; Hereditary Autoinflammatory Diseases (Inherited/Rare Diseases); adipose tissue; bone tissue; epidermis; skeletal system	51	159	13	8	CHUK;IKBKB;CEL;IL1B;IL6;ALDH3A2;PNPLA3;DGKH;AGPAT1;DGKB;TLR4;TNF;LIPG	0.0602696	0.00650651	Disease
IL6ST -> STAT5B Signaling	Interleukin Receptors/Cytokines Receptors; Interleukin Receptors/Cytokines Receptors (Receptor Signaling)	7	7	2	28	IL6;STAT5B	0.0603479	0.00107701	Signal Processing
TLR3 -> IRF Signaling	Toll-like Receptors/CD Molecules; Toll-like Receptors/CD Molecules (Receptor Signaling)	7	7	2	28	IRF7;TLR3	0.0603479	0.00107701	Signal Processing
CD86 -> STAT Expression Targets	CD86 Expression Biomarkers; CD86 Expression Biomarkers (CD Molecules Expression Biomarkers)	40	54	10	18	IL2;IL4;IL6;CARD11;ZAP70;LCK;FAS;ICAM1;VAV1;LAT	0.0608453	0.00527426	Biomarkers
TLR9 Expression Targets	Toll-like Receptors Expression Biomarkers; Toll-like Receptors Expression Biomarkers (CD Molecules Expression Biomarkers)	42	47	9	19	IFNG;IL1B;IL2;TLR4;IL6;IL10;TNF;MAPK14;NOS2	0.0612864	0.0047619	Biomarkers
EGFR/ERBB2 -> HIF1A Signaling	EGFR (ERBB) Family; EGFR (ERBB) Family (Receptor Kinases/Tyrosine Kinases)	39	72	8	11	HRAS;RASL11A;ITPR1;AKT1;EREG;HIF1A;RASGRF1;VAV1	0.061396	0.00417537	Signal Processing
TAC1 Expression Targets	Peptide GPCRs Ligands; Peptide GPCRs Ligands (GPCR Ligands Expression Biomarkers)	56	114	18	15	SERPINE1;FGF2;ITPR1;IFNG;PLCE1;IL1B;IL2;IL6;BAX;TNF;HRAS;PLCXD1;RASL11A;ICAM1;NOS2;HIF1A;RASGRF1;MYC	0.0623522	0.00924025	Biomarkers
GNRH1 Expression Targets	Peptide GPCRs Ligands; Peptide GPCRs Ligands (GPCR Ligands Expression Biomarkers)	56	99	16	16	MMP2;ITPR1;ESR1;IFNG;PLCE1;IL4;IL6;BAX;BCL2;HRAS;PLCXD1;LHB;RASL11A;ATF3;RASGRF1;FSHB	0.0639718	0.00826873	Biomarkers
INHBB/ACVR2 Expression Target	INHB-Receptors Kinases/Serine/Threonine Kinases Expression Biomarkers; INHB-Receptors Kinases/Serine/Threonine Kinases Expression Biomarkers (Receptors Kinases/Serine/Threonine Kinases Expression Biomarkers)	9	9	3	33	INHBB;SMAD3;FSHB	0.0643415	0.00161464	Biomarkers
TGFBR -> AP-1 Signaling	Receptors Kinases/Serine/Threonine Kinases; Receptors Kinases/Serine/Threonine Kinases (Receptor Signaling)	16	16	3	18	MAPK14;TGFB3;TGFB2	0.0650685	0.00160858	Signal Processing
Agomelatine Antidepressant Action	Sleep Regulation; Sleep Regulation (Biological Process); nerve tissue; nervous system	26	85	8	9	ITPR1;PLCE1;PER2;STX19;PLCXD1;GABRA4;GABRG2;GLS2	0.0650976	0.00414723	Biological Process
Glyoxylate and Glycerate Metabolism	Carboxylic Acids Metabolism; Carboxylic Acids Metabolism (Metabolic Pathway); generic; generic	58	74	8	10	PAH;PSAT1;GLYCTK;AGXT2;PHGDH;HAO2;PKLR;PSPH	0.0662615	0.00417101	Metabolic Pathway
CD38/CD19 -> JUN/FOS/NF-kB Signaling in B-cell Proliferation	ADP Ribosyl Cyclase Receptors/CD Molecules; ADP Ribosyl Cyclase Receptors/CD Molecules (Receptor Signaling)	50	86	9	10	HRAS;CARD11;ZAP70;LCK;RASL11A;ITPR1;AKT1;RASGRF1;LAT	0.0668933	0.00466563	Signal Processing
Platelet Activation via Adhesion Molecules	Hemostasis Reaction; Hemostasis Reaction (Inflammation Pathways); blood; hematological system; plasma membrane	90	178	14	7	ITGA2;ITPR1;AKT1;F3;IL6;TNF;HRAS;MAPK14;CALML4;RASL11A;BCAR1;VAV1;LAT;PLA2G1B	0.0671047	0.00694444	Biological Process
Plasmin Effects in Inflammation	Hemostasis Reaction; Hemostasis Reaction (Inflammation Pathways); blood; hematological system	97	464	31	6	SERPINE1;AKT1;A2M;CCL20;F2R;TFPI2;IKBKB;IL1B;PLCXD1;MAPK14;KLKB1;plasmin;kininogen-1 light chain;bradykinin;kininogen-1 heavy chain;low molecular weight growth-promoting factor;STAT3;TYK2;TF;MAPK11;PLCE1;angiostatin;TNF;low-molecular-weight-kininogen;kallidin;T-kinin;HRAS;RASL11A;BCAR1;CD40;RASGRF1	0.0678256	0.0135667	Biological Process
Dexamethasone Induced Neurotoxicity	Drug Toxicity Pathways; Drug Toxicity Pathways (Toxicity Pathways); nervous system	24	54	6	11	RUNX2;GSK3B;AXIN1;DVL1;DKK1;WNT10B	0.0689356	0.00315789	Pathological Process
GNRH Signaling Impairment in Hypogonadotrophic Hypogonadism	Hypogonadotropic Hypogonadism; Hypogonadotropic Hypogonadism (Endocrine and Metabolic Diseases); endocrine system	43	116	10	8	ITPR1;ESR1;PLCXD1;LHB;FSHB;PLCE1;HRAS;CALML4;RASL11A;RASGRF1	0.0695464	0.00510725	Disease
Histone Phosphorylation	Histone Modification; Histone Modification (Cell Process); chromosome; generic; generic; nucleus	35	185	9	4	CHUK;H1-0;H3C6;CDK1;MAPK4;CDK2;H3C10;AURKB;AURKA	0.0698625	0.00443787	Cell Process
Branched Chain Amino Acids Metabolism	Amino Acids Metabolism; Amino Acids Metabolism (Metabolic Pathway); generic; generic	99	128	12	9	ALDH6A1;HADHA;HADHB;MCEE;ABAT;ACAT2;EHHADH;IARS1;ALDH3A2;HMGCS1;HMGCS2;MMUT	0.070487	0.00609756	Metabolic Pathway
NGFR -> AP-1/CEBPB/CREB/ELK/SRF/TP53 Signaling	TNF Receptor Superfamily/Cytokines Receptors; TNF Receptor Superfamily/Cytokines Receptors (Receptor Signaling)	35	38	5	13	BDNF;TRAF2;MAPK14;MAPKAPK3;CEBPB	0.0715187	0.00265252	Signal Processing
Apoptosis Block in Synovial Fibroblast	Rheumatoid Arthritis; Rheumatoid Arthritis (Musculoskeletal System Diseases); Rheumatoid Arthritis (Musculoskeletal System Diseases); bone tissue; cartilage; skeletal system	39	213	16	7	TNFRSF11B;FAS;MAPK14;BIRC3;BIRC5;TRAF2;TNFSF10;BAX;TNF;TNFRSF1A;TNFRSF1B;caspase-3-p12;caspase-3-p17;caspase-8-p10;BCL2;caspase-8-p18	0.0747988	0.00780869	Disease
Telomere Maintenance	DNA Machinery; DNA Machinery (Cell Process); chromosome; generic; generic; nucleus	27	36	3	8	DKC1;AKT1;TERT	0.0758215	0.00159151	Cell Process
Advanced Glycation End Products Pathway in Diabetic Microangiopathy	Diabetic Microangiopathy; Diabetic Microangiopathy (Diabetes Mellitus); endocrine system	31	45	5	11	SERPINE1;AKT1;HRAS;ICAM1;S100A8	0.0758279	0.00264271	Disease
Leptin in Insulin Synthesis and Secretion	Pancreatic Beta-cells in Diabetes; Pancreatic Beta-cells in Diabetes (Diabetes Mellitus); endocrine system	27	45	5	11	PDE3B;AKT1;IGF1;IRS2;STAT3	0.0758279	0.00264271	Disease
Autocrine Cytokine/Chemokine Loops in Systemic Scleroderma	Systemic Scleroderma; Systemic Scleroderma (Immune System Diseases); epidermis; integumentary system	37	45	5	11	PDGFA;SMAD3;IL1B;MAPK14;STAT3	0.0758279	0.00264271	Disease
Potassium Cycling in the Inner Ear (Age-Related)	Hearing Loss; Hearing Loss (Otolaryngological Diseases); plasma membrane; sensory system	29	32	4	12	ATP1A1;ATP1A2;ATP2B1;ATP2B2	0.0763815	0.00212766	Disease
Mast-Cell Activation via IgE Signaling	Mast Cells Activation; Mast Cells Activation (Myeloid Cells Activation in Inflammation); generic; hematological system	117	487	32	6	ITPR1;AKT1;PTPN11;CEBPB;IL6;CARD11;SULT1C2;MAPK14;PPARG;ANG;NR1H3;ACTH;met-enkephalin;PLA2G1B;STAT3;MMP2;HAS2;N-POMC;gamma-MSH;alpha-MSH;corticotropin-like intermediate peptide;gamma-lipotropin;beta-lipotropin;beta-endorphin;beta-MSH;TNF;HRAS;RASL11A;HIF1A;VAV1;VEGFA;LAT	0.0765413	0.0138708	Biological Process
TLR7 Expression Targets	Toll-like Receptors Expression Biomarkers; Toll-like Receptors Expression Biomarkers (CD Molecules Expression Biomarkers)	37	42	8	19	IFNG;IL2;IL6;IL10;TNF;MAPK14;ICAM1;CD40	0.077269	0.00424178	Biomarkers
AngiopoietinR -> STAT Signaling	Receptor Kinases/Tyrosine Kinases; Receptor Kinases/Tyrosine Kinases (Receptor Signaling)	8	8	2	25	LCK;STAT3	0.0773837	0.00107643	Signal Processing
FSH Hyperproduction Due to INHA Mutation in Primary Ovarian Insufficiency	Ovarian Insufficiency Primary; Ovarian Insufficiency Primary (Obstetrics/Gynecology Diseases); reproductive system	14	20	3	15	INHBB;SMAD3;FSHB	0.077683	0.00160514	Disease
PTPRN/STAT5 in Insulin Synthesis in beta-Cell (Rodent Model)	Pancreatic Beta-cells in Diabetes; Pancreatic Beta-cells in Diabetes (Diabetes Mellitus); endocrine system	18	20	3	15	SLC2A2;PRL;STAT5B	0.077683	0.00160514	Disease
GABRB3 Mutation and Adenosine Deaminase Polymorphism	Sleep Dysregulation; Sleep Dysregulation (Neurological Diseases); nerve tissue; nervous system	26	74	7	9	ADORA2A;ITPR1;ADA;GABRA4;GABRG2;STX19;GLS2	0.0802288	0.00364773	Disease
Mucin Production in Goblet Airway Epithelial Cells	Cystic Fibrosis; Cystic Fibrosis (Respiratory/Pulmonology Diseases); Cystic Fibrosis (Respiratory/Pulmonology Diseases); respiratory system	54	89	8	8	IL4;IL6;STAT3;TYK2;TLR4;HRAS;RASL11A;HIF1A	0.0811962	0.00413864	Disease
PASK Senses and Regulates Glucose Homeostasis	Eating Behavior and Metabolism Regulation; Eating Behavior and Metabolism Regulation (Biological Process); generic; generic	18	60	6	10	GSK3B;PDX1;IRS1;GYS2;PYGB;PYGM	0.0816382	0.00314795	Biological Process
Hypothyrodism Associated Hyperprolactinemia	Hyperprolactinemia; Hyperprolactinemia (Endocrine and Metabolic Diseases); endocrine system	25	60	6	10	PRL;HRAS;LHB;RASL11A;RASGRF1;FSHB	0.0821499	0.00314795	Disease
Ethanol Induced Hepatotoxicity	Drug Toxicity Pathways; Drug Toxicity Pathways (Toxicity Pathways); digestive system	53	173	14	8	ADH1A;ADH1B;ADH4;ADH6;FLT3LG;GPD1;CEBPB;ACVRL1;RUNX2;EHHADH;CYTL1;LDHA;ALDH3A2;XDH	0.0828097	0.00696171	Pathological Process
CD86 -> NF-kB Expression Targets	CD86 Expression Biomarkers; CD86 Expression Biomarkers (CD Molecules Expression Biomarkers)	43	72	12	16	ITPR1;IL2;IL4;IL6;HRAS;ZAP70;LCK;RASL11A;ICAM1;RASGRF1;VAV1;LAT	0.0832311	0.00627615	Biomarkers
NOTCH -> Expression Targets in Skin	Integumentary System; Integumentary System (Receptor Signaling with Elevated Expression in Anatomy); integumentary system	64	72	12	16	PDX1;FOXO3;JAG1;SMAD3;CDK2;IL1B;AQP3;LEF1;NFE2L2;HIF1A;SOX9;VIM	0.0832311	0.00627615	Biomarkers
Dectin-2 (CLEC6A)/Mincle (CLEC4E)/BDCA2 (CLEC4C) Signaling	Antigen Recognition in Innate Immune System; Antigen Recognition in Innate Immune System (Immunological Pathways); generic; generic; plasma membrane; secretory vesicle	23	33	4	12	ATP2C1;ITPR1;IL6;TNF	0.0832529	0.00212653	Biological Process
Osteoblast Dysfunction in Hypoparathyroidism	Hypoparathyroidism; Hypoparathyroidism (Endocrine and Metabolic Diseases); bone tissue; skeletal system	20	33	4	12	PTH1R;TNFRSF11B;RUNX2;MYC	0.0836019	0.00212653	Disease
Sertoli Cells Dysfunction Causes Male Infertility	Testicular Male Infertility; Testicular Male Infertility (Urology/Nephrology Diseases); reproductive system	58	152	12	7	ITPR1;CFTR;SHBG;LDHA;PLCXD1;FSHB;FSHR;PLCE1;HRAS;CALML4;RASL11A;RASGRF1	0.0847678	0.0060241	Disease
Erythropoietin -> FOXO3A Expression Targets	Erythropoietin Expression Biomarkers; Erythropoietin Expression Biomarkers (Cytokines Expression Biomarkers)	13	16	4	25	FOXO3;AKT1;TNFSF10;CCND1	0.0860081	0.00214592	Biomarkers
FGF2 -> FOXO3A Expression Targets	FGF Expression Biomarkers; FGF Expression Biomarkers (Receptor Tyrosine Kinases Expression Biomarkers)	13	16	4	25	FGF2;FOXO3;AKT1;CCND1	0.0860081	0.00214592	Biomarkers
Mitochondrial Fusion and Fission	Mitochondrial Biology; Mitochondrial Biology (Cell Process); generic; generic; mitochondria	15	18	2	11	MTFP1;BAX	0.0866038	0.00107066	Cell Process
AHR Signaling in M1 Macrophages Function	Aryl Hydrocarbon Receptor Signaling; Aryl Hydrocarbon Receptor Signaling (Receptor Signaling); Monocytes Activation; generic; hematological system	32	61	6	9	ITGB7;IFNG;TLR4;IL6;TNF;CD14	0.0868916	0.0031463	Biological Process
WNT7A Expression Targets	WNT-Frizzled Receptor Family; WNT-Frizzled Receptor Family (Expression Biomarkers: Receptor-specific)	29	36	7	19	GSK3B;AXIN1;IFNG;DKK1;DVL1;DVL3;MYC	0.0870433	0.00372142	Biomarkers
EGFR/ERBB3 -> MEF/MYOD/NFATC/MYOG Signaling	EGFR (ERBB) Family; EGFR (ERBB) Family (Receptor Kinases/Tyrosine Kinases)	60	104	10	9	ITPR1;SENP3;PLCE1;PLCXD1;MAPK14;NFATC1;CALML4;ERBB3;EREG;VAV1	0.0871173	0.00513875	Signal Processing
NGF -> FOXO/MYCN/ELK-SRF Expression Targets	Neurotrophins-NTRK1 Expression Biomarkers; Neurotrophins-NTRK1 Expression Biomarkers (Receptor Tyrosine Kinases Expression Biomarkers)	58	88	14	15	GSK3B;TRAF2;IRS1;FOXO3;ITPR1;AKT1;PRL;CCND1;CAV1;HRAS;MAPK14;RASL11A;RASGRF1;MYC	0.0883913	0.00726895	Biomarkers
HIF1A as Master Regulator of Angiogenesis in Cancer	Hallmarks of Cancer (5): Inducing Angiogenesis; Hallmarks of Cancer (5): Inducing Angiogenesis (Hallmarks of Cancer); cardiovascular system	56	86	8	9	SERPINE1;FGF2;P4HA2;AKT1;HIF1A;KDR;VEGFA;VEGFC	0.09105	0.00414508	Pathological Process
Glutamate Overdose and Aura Effect in Migraine Type 1	Migraine, Familial Hemiplegic; Migraine, Familial Hemiplegic (Neurological Diseases); nervous system; plasma membrane	35	62	6	9	SYT7;SLC38A3;CALML4;SLC38A1;SLC1A5;GLUL	0.0928815	0.00314465	Disease
PAF/Gq -> AP-1/ATF1/CREB/ERK/SRF Expression Targets	Lipid like GPCRs Ligands; Lipid like GPCRs Ligands (GPCR Ligands Expression Biomarkers)	77	128	19	14	MMP2;ITPR1;MAPKAPK3;F3;IL1B;IL2;IL4;IL6;IL10;TNF;CCND1;HRAS;MAPK14;RASL11A;ICAM1;NOS2;RASGRF1;VEGFA;HMOX1	0.0929993	0.00968893	Biomarkers
VEGFA Dependent Angiogenesis in Cancer	Hallmarks of Cancer (5): Inducing Angiogenesis; Hallmarks of Cancer (5): Inducing Angiogenesis (Hallmarks of Cancer); cardiovascular system	72	255	19	7	FGF2;IRS1;progesterone receptor A;progesterone receptor B;AKT1;ESR1;IGF1;IL1B;IL6;TNF;HRAS;PPARD;PPARG;HIF1A;VEGFA;HMOX1;PIK3CA;MYC;STAT3	0.0934297	0.00909962	Pathological Process
HGFR -> AP-1/CREB/MYC Signaling	HGFR Family; HGFR Family (Receptor Kinases/Tyrosine Kinases)	46	79	8	10	HRAS;MAPK14;RASL11A;ITPR1;HGF;RASGRF1;MAPKAPK3;MYC	0.0943318	0.00416017	Signal Processing
MTHFR Mutation, Hyperhomocysteinemia and Folate Deficiency	Pregnancy Related Coagulation Disorders; Pregnancy Related Coagulation Disorders (Hematologic Diseases); Pregnancy Related Coagulation Disorders (Hematologic Diseases); blood; hematological system	55	77	7	9	F3;CTH;plasmin;MAT1A;MAT2A;PROC;angiostatin	0.094497	0.00364204	Disease
Axonal Transport	Intracellular Transport; Intracellular Transport (Cell Process); cytoskeleton; nerve tissue; nervous system	39	114	6	5	BDNF;AKT1;NTRK2;SFN;GABRA4;GABRG2	0.0946276	0.00306122	Cell Process
Glioma Stem Cell Program Activation	Glioma; Glioma (Neurological Diseases); Glioma (Neurological Diseases); nerve tissue; nervous system	81	322	22	6	MAML1;FOXM1;JAG1;PDGFA;AXIN1;AXIN2;PEG3;AKT1;IL6;LEF1;GLI1;STAT3;GSK3B;BMP4;BMP7;SMAD3;DKK1;CCND1;HGF;DVL1;MYC;KLF4	0.0947907	0.010223	Disease
WNT9B Expression Targets	WNT-Frizzled Receptor Family; WNT-Frizzled Receptor Family (Expression Biomarkers: Receptor-specific)	17	23	5	21	GSK3B;AXIN1;PAX8;DVL1;MYC	0.094912	0.0026738	Biomarkers
Ubiquitin Dependent Protein Degradation	Golgi apparatus; Proteins Turnover; Proteins Turnover (Cell Process); endoplasmic reticulum; generic; generic; proteasome	13	88	5	5	UBE2T;UBE2Q1;PSMB7;PSMB9;PSMB10	0.0951635	0.00258398	Cell Process
IL3R -> STAT Signaling	Interleukin Receptors/Cytokines Receptors; Interleukin Receptors/Cytokines Receptors (Receptor Signaling)	9	9	2	22	STAT3;STAT5B	0.0957048	0.00107585	Signal Processing
IL27R -> STAT Signaling	Interleukin Receptors/Cytokines Receptors; Interleukin Receptors/Cytokines Receptors (Receptor Signaling)	9	9	2	22	IL27;STAT3	0.0957048	0.00107585	Signal Processing
IL7R -> STAT Signaling	Interleukin Receptors/Cytokines Receptors; Interleukin Receptors/Cytokines Receptors (Receptor Signaling)	9	9	2	22	STAT3;STAT5B	0.0957048	0.00107585	Signal Processing
IL5R -> STAT Signaling	Interleukin Receptors/Cytokines Receptors; Interleukin Receptors/Cytokines Receptors (Receptor Signaling)	9	9	2	22	STAT3;STAT5B	0.0957048	0.00107585	Signal Processing
IL12R -> STAT Signaling	Interleukin Receptors/Cytokines Receptors; Interleukin Receptors/Cytokines Receptors (Receptor Signaling)	9	9	2	22	TYK2;STAT3	0.0957048	0.00107585	Signal Processing
INSR -> ARRB2/AKT/SRC Signaling	beta-Arrestin-Mediated Receptors Signaling; beta-Arrestin-Mediated Receptors Signaling (Receptor Signaling)	7	9	2	22	GSK3B;AKT1	0.0957048	0.00107585	Signal Processing
PDGFR -> STAT Signaling	PDGFR Family; PDGFR Family (Receptor Kinases/Tyrosine Kinases)	9	9	2	22	PDGFD;STAT3	0.0957048	0.00107585	Signal Processing
IL6 Expression Targets -> Nociception	Interleukin Receptors/Cytokines Receptors; Interleukin Receptors/Cytokines Receptors; Interleukin Receptors/Cytokines Receptors (Nociception Receptors Signaling); nerve tissue; nervous system	38	108	9	8	TYK2;PTPN11;CEBPB;IL6;HRAS;RASL11A;CD14;STAT3;STAT5B	0.0959266	0.00461302	Biological Process
Dihydrotestosterone Biosynthesis in Prostate Cancer	Prostate Cancer; Prostate Cancer (Urology/Nephrology Diseases); Prostate Cancer (Urology/Nephrology Diseases); urinary tract	20	22	3	13	CYP17A1;HSD3B1;HSD17B3	0.0975187	0.00160342	Disease
CTF1 Expression Targets	Cardiotrophins Expression Biomarkers; Cardiotrophins Expression Biomarkers (Cytokines Expression Biomarkers)	18	30	6	20	TYK2;IL6;TNF;ICAM1;NOS2;VEGFA	0.0979243	0.00319829	Biomarkers
INHBA/ACVR2/ACVR1 Expression Targets	INHB-Receptors Kinases/Serine/Threonine Kinases Expression Biomarkers; INHB-Receptors Kinases/Serine/Threonine Kinases Expression Biomarkers (Receptors Kinases/Serine/Threonine Kinases Expression Biomarkers)	25	30	6	20	SERPINE1;SMAD3;SMAD6;FSTL3;FSHB;VEGFA	0.0979243	0.00319829	Biomarkers
Vascular Endothelial Cell Permeability Activation	Vascular System Response; Vascular System Response (Inflammation Pathways); cardiovascular system	56	93	8	8	ITPR1;AKT1;CALML4;BCAR1;RASGRF1;KDR;VAV1;VEGFA	0.0979476	0.0041301	Biological Process
Epinephrine/Gs Expression Targets	Amine GPCRs Ligand; Amine GPCRs Ligand (GPCR Ligands Expression Biomarkers)	62	113	17	15	PCK2;ITPR1;AKT1;F3;IL1B;IL6;IL10;TNF;CCND1;HRAS;AFAP1;FAS;RASL11A;CD14;RASGRF1;MYC;STAT3	0.0982165	0.0087269	Biomarkers
Adipose Tissue Inflammation Provokes Insulin Resistance	Insulin Resistance; Insulin Resistance (Diabetes Mellitus); adipose tissue; endocrine system	23	63	6	9	TRAF2;IKBKB;IL6;TNF;TNFRSF1A;SLC27A1	0.0985171	0.00314301	Disease
MacrophageR -> CEBPB -> NF-kB Signaling	Integrin Receptors; Integrin Receptors (Receptor Signaling)	21	30	4	13	GSK3B;ICAM1;AKT1;CEBPB	0.0986704	0.00212993	Signal Processing
PECAM -> SP1 Signaling	Ig-like Domain Containing/CD Molecules; Ig-like Domain Containing/CD Molecules (Receptor Signaling)	12	30	4	13	HRAS;LCK;RASL11A;PTPN11	0.0986704	0.00212993	Signal Processing
IGF1R -> CEBPA/FOXO1A Signaling	Insulin Receptors Family; Insulin Receptors Family (Receptor Kinases/Tyrosine Kinases)	12	19	3	15	IRS1;AKT1;IGF1	0.0989588	0.001606	Signal Processing
Frizzled Receptors -> ARRB1/ARRB2 Canonical Signaling	beta-Arrestin-Mediated Frizzled/WNT Signaling; beta-Arrestin-Mediated Frizzled/WNT Signaling (beta-Arrestin-Mediated Receptors Signaling)	18	42	5	11	GSK3B;LEF1;AXIN1;DVL1;WNT10B	0.100413	0.0026469	Signal Processing
Bile Acid Metabolism (Alternative Pathway)	Steroids Metabolism; Steroids Metabolism (Metabolic Pathway); generic; generic	48	55	6	10	CYP39A1;SULT2A1;CYP7B1;CYP3A4;CYP7A1;CYP27A1	0.100677	0.00315623	Metabolic Pathway
High Fat Diet Activates cAMP Related Exocytosis in Synapse and Endocrine Cell	Eating Behavior and Metabolism Regulation; Eating Behavior and Metabolism Regulation (Biological Process); Intracellular Transport; nerve tissue; nervous system; secretory vesicle; synapse	45	90	5	5	HRAS;ITPR1;RASGRF1;VAV1;PLA2G1B	0.102284	0.00258131	Cell Process
TGFA -> MEF/MYOD/NFATC Expression Targets	TGFA-EGFR Expression Biomarkers; TGFA-EGFR Expression Biomarkers (Receptor Tyrosine Kinases Expression Biomarkers)	56	98	15	15	MMP2;ITPR1;PLCE1;TNFRSF11B;BAX;TNF;PLCXD1;MAPK14;NFATC1;NFATC3;CALML4;ERBB3;VAV1;VEGFA;MYC	0.103273	0.00775194	Biomarkers
VEGFC -> CTNNB Expression Target	VEGF-KDR Expression Biomarkers; VEGF-KDR Expression Biomarkers (Receptor Tyrosine Kinases Expression Biomarkers)	14	17	4	23	GSK3B;AKT1;KDR;VEGFC	0.1033	0.00214477	Biomarkers
EGF -> FOXO3A Expression Targets	EGF-EGFR Expression Biomarkers; EGF-EGFR Expression Biomarkers (Receptor Tyrosine Kinases Expression Biomarkers)	14	17	4	23	FOXO3;AKT1;TNFSF10;CCND2	0.1033	0.00214477	Biomarkers
Alcoholic Dilated Cardiomyopathy (Mouse Model)	Cardiomyopathy Dilated; Cardiomyopathy Dilated (Cardiovascular Diseases); cardiovascular system; sarcomere	47	94	8	8	ITGA2;ITGA5;ITGAD;ITGAL;CSRP3;LAMA4;beta-dystroglycan;alpha-dystroglycan	0.103391	0.00412797	Disease
CTGF -> AP-1/CREB/MYC Expression Targets	Integrins Receptors Expression Biomarkers; Integrins Receptors Expression Biomarkers (Expression Biomarkers: Receptor-specific)	68	106	16	15	MMP2;ITGA5;ITPR1;MAPKAPK3;IL6;BAX;CCND1;BCL2;HRAS;CCNA2;MAPK14;RASL11A;ICAM1;RASGRF1;VEGFA;MYC	0.104065	0.00823893	Biomarkers
TGFA -> CREB/CREBBP/ELK-SRF/MYC Expression Targets	TGFA-EGFR Expression Biomarkers; TGFA-EGFR Expression Biomarkers (Receptor Tyrosine Kinases Expression Biomarkers)	81	122	18	14	MMP2;JAG1;ITPR1;MAPKAPK3;F3;CEBPB;IL1B;BAX;TNF;CCND1;HRAS;MAPK14;RASL11A;NOS2;RASGRF1;VEGFA;MYC;BIRC5	0.104645	0.00920245	Biomarkers
Hutchinson-Gilford Progeria Syndrome	Progeria Related Syndroms; Progeria Related Syndroms (Mental Diseases); generic; generic; nucleus	32	79	7	8	IRS1;IRS2;SREBF1;lamin C;lamin A;lamin C2;TMPO	0.104742	0.00363825	Disease
Ketonogenesis	Carboxylic Acids Metabolism; Carboxylic Acids Metabolism (Metabolic Pathway); generic; generic	20	31	4	12	BDH1;ACAT2;HMGCS1;HMGCS2	0.104908	0.00212879	Metabolic Pathway
mTOR Signaling Activation by Fatty Acids and Glucose	Fundamental Signalings Changed in Aging; Signal Transduction Pathways; Signal Transduction Pathways (Signal Processing); generic; generic	109	276	19	6	AGPAT1;TELO2;AKT1;GPD1;APOC1;APOC3;EIF4EBP1;SLC27A1;PLPP3;GCK;IRS2;CALML4;GLYCTK;LPL;ALDOB;COX3;PLD1;APOA2;APOA4	0.10641	0.00900901	Biological Process
Thrombopoietin -> SP1 Expression Targets	Thrombopoietin Expression Biomarkers; Thrombopoietin Expression Biomarkers (Cytokines Expression Biomarkers)	24	45	8	17	MPL;CDK1;P2RX1;CCND1;HRAS;RASL11A;VEGFA;BIRC5	0.106548	0.00423504	Biomarkers
IL1B -> PGE2 Expression Targets	Interleukins Expression Biomarkers; Toll-like Receptors Expression Biomarkers; Toll-like Receptors Expression Biomarkers (CD Molecules Expression Biomarkers)	93	196	27	13	BDNF;MMP2;ITPR1;IGFBP3;CYP19A1;PRL;THBS1;CEBPD;PLCE1;IL1B;IL2;IL6;CCND1;BCL2;RUNX2;PLCXD1;GFAP;CD14;HGF;HIF1A;VEGFA;HMOX1;PPARGC1A;met-enkephalin;MYC;STAT3;BIRC5	0.108242	0.0133597	Biomarkers
FGFR -> AP-1/CREB/CREBBP/ELK/SRF/MYC Signaling	FGFR Family; FGFR Family (Receptor Kinases/Tyrosine Kinases)	62	95	9	9	HRAS;FGF2;MAPK14;RASL11A;ITPR1;RASGRF1;MAPKAPK3;MYC;FGF23	0.108568	0.00464396	Signal Processing
Complement Activation in Macular Degeneration	Age-Related Macular Degeneration; Age-Related Macular Degeneration (Ophthalmology/Eye Diseases); Aging Related Diseases; sensory system	45	111	9	8	CFB;CFH;MBL2;TIMP3;CRP;C6;C8A;C9;CFHR3	0.108951	0.00460594	Biological Process
IGF2 -> HIF1A/MYC Expression Targets	IGF-IGFR1 Expression Biomarkers; IGF-IGFR1 Expression Biomarkers (Receptor Tyrosine Kinases Expression Biomarkers)	19	38	7	18	IRS1;BCL2;HRAS;RASL11A;HIF1A;VEGFA;MYC	0.109452	0.00371747	Biomarkers
HBEGF -> STAT Expression Targets	HBEGF-EGFR Expression Biomarkers; HBEGF-EGFR Expression Biomarkers (Receptor Tyrosine Kinases Expression Biomarkers)	18	24	5	20	SERPINE1;CCND1;VEGFA;STAT3;STAT5B	0.10979	0.00267237	Biomarkers
FSHR Expression Targets	GPCR Ligands Expression Biomarkers; GPCR Ligands Expression Biomarkers (Expression Biomarkers: Receptor-specific)	55	107	16	14	MMP2;ITPR1;AKT1;PRL;IL6;TNF;TNFRSF1A;CCND1;HRAS;CCND2;RASL11A;RASGRF1;FSHB;FSHR;AMH;VEGFA	0.110832	0.00823469	Biomarkers
NOTCH -> NF-kB Signaling	Notch Receptors; Notch Receptors (Receptor Signaling)	13	20	3	15	LCK;JAG1;AKT1	0.111554	0.00160514	Signal Processing
NGFR -> NF-kB Signaling	TNF Receptor Superfamily/Cytokines Receptors; TNF Receptor Superfamily/Cytokines Receptors (Receptor Signaling)	16	20	3	15	BDNF;TRAF2;MAPK14	0.111554	0.00160514	Signal Processing
T-Cell Receptor -> CREBBP Signaling	T-cell Receptors/CD Molecules; T-cell Receptors/CD Molecules (Receptor Signaling)	30	56	6	10	ZAP70;LCK;CD3E;CALML4;ITPR1;LAT	0.112046	0.00315457	Signal Processing
FGF1 -> STAT Expression Targets	FGF Expression Biomarkers; FGF Expression Biomarkers (Receptor Tyrosine Kinases Expression Biomarkers)	34	53	9	16	SERPINE1;FGF2;PDGFA;TH;IL2;NOS2;VEGFA;HMOX1;STAT3	0.112767	0.00474684	Biomarkers
Glu/Gln/Pro Metabolsm	Amino Acids Metabolism; Amino Acids Metabolism (Metabolic Pathway); generic; generic	91	125	11	8	P4HA2;GPT2;ABAT;GPT;CPS1;ALDH4A1;EPRS1;GCLC;GLUL;GLYATL1;GLS2	0.113858	0.00559512	Metabolic Pathway
PTPRF -> CTNNB Signaling	Protein Tyrosine Phosphatase Receptors; Protein Tyrosine Phosphatase Receptors (Receptor Signaling)	2	2	1	50	PTPRF	0.115075	0.000539665	Signal Processing
IFNG -> ARRB1/STAT1 Signaling	beta-Arrestin-Mediated Receptors Signaling; beta-Arrestin-Mediated Receptors Signaling (Receptor Signaling)	10	10	2	20	IFNG;STAT3	0.1151	0.00107527	Signal Processing
NOTCH -> SMAD3 Signaling	Notch Receptors; Notch Receptors (Receptor Signaling)	7	10	2	20	JAG1;SMAD3	0.1151	0.00107527	Signal Processing
NOTCH -> LEF1 Signaling	Notch Receptors; Notch Receptors (Receptor Signaling)	7	10	2	20	LEF1;JAG1	0.1151	0.00107527	Signal Processing
EctodysplasinR -> LEF1 Signaling	TNF Receptor Superfamily/Cytokines Receptors; TNF Receptor Superfamily/Cytokines Receptors (Receptor Signaling)	10	10	2	20	LEF1;TRAF2	0.1151	0.00107527	Signal Processing
B-Cell Receptor -> NFATC Signaling	B-Cell Receptor/CD Molecules; B-Cell Receptor/CD Molecules (Receptor Signaling)	26	44	5	11	NFATC1;NFATC3;CD22;ITPR1;CD40	0.116749	0.0026441	Signal Processing
IGF1R -> MEF/MYOD/MYOG Signaling	Insulin Receptors Family; Insulin Receptors Family (Receptor Kinases/Tyrosine Kinases)	35	44	5	11	MAPK14;IRS1;SENP3;IGF1;VAV1	0.116749	0.0026441	Signal Processing
PDCD1 -> AP-1 Expression Targets	Protein Tyrosine Phosphatase Expression Biomarkers; Protein Tyrosine Phosphatase Expression Biomarkers (CD Molecules Expression Biomarkers)	40	69	11	15	ITPR1;IFNG;IL2;IL10;HRAS;ZAP70;LCK;RASL11A;RASGRF1;VAV1;LAT	0.120392	0.00575916	Biomarkers
EGF -> HIF1A Expression Targets	EGF-EGFR Expression Biomarkers; EGF-EGFR Expression Biomarkers (Receptor Tyrosine Kinases Expression Biomarkers)	39	69	11	15	SERPINE1;ITPR1;AKT1;HRAS;RASL11A;HIF1A;RASGRF1;VAV1;VEGFA;BIRC5;AURKA	0.120392	0.00575916	Biomarkers
Do not Eat me\xc2\x9d Signal: Viable Cells Inhibits Phagocytosis	Efferocytosis; Efferocytosis (Inflammation Resolution); oncogenic; oncogenic; secretory vesicle	10	12	2	16	PTPN11;VAV1	0.120634	0.00107411	Biological Process
Glioblastoma, Mesenchymal Subtype	Glioblastoma; Glioblastoma (Neurological Diseases); Glioblastoma (Neurological Diseases); nerve tissue; nervous system	10	12	2	16	TNFRSF1A;RELB	0.120867	0.00107411	Disease
DC-SIGN (CD209) Signaling	Antigen Recognition in Innate Immune System; Antigen Recognition in Innate Immune System (Immunological Pathways); generic; generic; plasma membrane; secretory vesicle	14	52	5	9	CD209;TLR4;IL10;LCK;NFKB1	0.121262	0.00263296	Biological Process
NRG1 -> FOXO3A Expression Targets	NRG-EGFR Expression Biomarkers; NRG-EGFR Expression Biomarkers (Receptor Tyrosine Kinases Expression Biomarkers)	12	18	4	22	FOXO3;AKT1;CCN1;CCND1	0.122037	0.00214362	Biomarkers
Adenosine Role in Sleep Regulation	Sleep Regulation; Sleep Regulation (Biological Process); nerve tissue; nervous system	23	67	6	8	ADORA2A;ITPR1;STX19;GABRA4;GABRG2;GLS2	0.122143	0.00313643	Biological Process
Myocardial Infarction	Myocardial Ischemia; Myocardial Ischemia (Cardiovascular Diseases); cardiovascular system; endoplasmic reticulum; mitochondria; myocardium	101	386	25	6	CHUK;AKT1;ERN1;SLC2A12;IKBKB;LDHA;ATF4;PIK3CA;APAF1;BIRC3;BIRC5;DDIT3;TRAF2;MMP2;TLR4;BAX;TNF;TNFRSF1A;caspase-3-p12;caspase-3-p17;caspase-8-p10;BCL2;caspase-8-p18;COX3;CACNB2	0.123802	0.0112969	Disease
MicroRNAs in Epithelial to Mesenchymal Transition in Cancer	Hallmarks of Cancer (6): Activating Invasion and Metastasis; Hallmarks of Cancer (6): Activating Invasion and Metastasis (Hallmarks of Cancer); oncogenic; oncogenic	21	23	3	13	ZEB2;ZEB1;SNAI2	0.124196	0.00160256	Pathological Process
CD86 -> ATF/CREB/CREBBP Expression Targets	CD86 Expression Biomarkers; CD86 Expression Biomarkers (CD Molecules Expression Biomarkers)	24	32	6	18	IL6;ZAP70;LCK;ICAM1;STAT3;STAT5B	0.124811	0.00319489	Biomarkers
GPCRs Family -> Expression Targets in Lymphoid System and Blood	Lymphoid System and Blood; Lymphoid System and Blood (Receptor Signaling with Elevated Expression in Anatomy); blood; hematological system; lymphatic system	89	158	22	13	CXCL10;VEGFD;IFNG;IL1B;TLR4;IL6;IL10;TNF;CCNA2;CCNB1;ARG1;CD14;ICAM1;CD36;S100A8;NOS2;EREG;VEGFA;VEGFC;VIM;S1PR2;S1PR1	0.126364	0.0110664	Biomarkers
Peroxisome Protein Import and Peroxisome Division	Intracellular Transport; Intracellular Transport (Cell Process); generic; generic; peroxisome	32	45	3	6	PPARG;PEX11A;CAT	0.126384	0.00158395	Cell Process
EGFR -> SMAD1 Signaling	EGFR (ERBB) Family; EGFR (ERBB) Family (Receptor Kinases/Tyrosine Kinases)	28	58	6	10	HRAS;RASL11A;ITPR1;EREG;RASGRF1;VAV1	0.126937	0.00315126	Signal Processing
Serotonin Receptors Signaling	Amino Acid Derived Hormones; Amino Acid Derived Hormones (Hormones Pathways); generic; nervous system	56	115	9	7	ITPR1;MAPKAPK3;PLCE1;HRAS;PLCXD1;MAPK14;RASL11A;RASGRF1;STAT3	0.127777	0.00459653	Biological Process
Histamine Receptor H3 Signaling in Neurons	Inflammatory Mediators of Systemic Reaction; Inflammatory Mediators of Systemic Reaction (Inflammation Pathways); nerve tissue; nervous system	23	53	5	9	GSK3B;ITPR1;AKT1;caspase-3-p12;caspase-3-p17	0.128682	0.00263158	Biological Process
FrizzledR -> CTNNB Signaling	Frizzled/WNT Receptor Family; Frizzled/WNT Receptor Family (Receptor Signaling)	9	33	4	12	GSK3B;AXIN1;DVL1;WNT10B	0.128706	0.00212653	Signal Processing
CD46/CD55/CD59 Inhibit Complement Mediated Lysis of Cancer Cells	Hallmarks of Cancer (8): Evading Immune Destruction; Hallmarks of Cancer (8): Evading Immune Destruction (Hallmarks of Cancer); blood; plasma membrane	22	50	5	10	CD59;C6;C8A;C9;STAT3	0.130253	0.00263574	Pathological Process
PDGFC -> STAT Expression Target	PDGF-PDGFR Ligands Expression Biomarkers; PDGF-PDGFR Ligands Expression Biomarkers (Receptor Tyrosine Kinases Expression Biomarkers)	6	6	2	33	MMP2;STAT3	0.130649	0.00107759	Biomarkers
EFNA1 -> STAT Expression Target	Receptor Tyrosine Kinases Expression Biomarkers; Receptor Tyrosine Kinases Expression Biomarkers (Expression Biomarkers: Receptor-specific)	6	6	2	33	VEGFA;STAT3	0.130649	0.00107759	Biomarkers
FGF7 -> FOXO3A Expression Target	FGF Expression Biomarkers; FGF Expression Biomarkers (Receptor Tyrosine Kinases Expression Biomarkers)	9	12	3	25	FOXO3;AKT1;CCND1	0.132397	0.00161204	Biomarkers
Dopamine Receptors Signaling	Amino Acid Derived Hormones; Amino Acid Derived Hormones (Hormones Pathways); generic; generic; nervous system	51	100	8	7	ITPR1;AKT1;MAPKAPK3;HRAS;MAPK14;RASL11A;RASGRF1;DRD2	0.13312	0.00411523	Biological Process
MAVS in Antiviral Innate Immune Response in Myocarditis	Myocarditis; Myocarditis (Cardiovascular Diseases); cardiovascular system; mitochondria; myocardium	26	39	4	10	CHUK;IRF7;IKBKB;TLR3	0.133331	0.00211977	Disease
IL16-> ATF/CREB/CREBBP Expression Target	Interleukins Expression Biomarkers; Interleukins Expression Biomarkers (Cytokines Expression Biomarkers)	36	55	9	16	ITPR1;MAPKAPK3;IL6;ZAP70;LCK;MAPK14;CALML4;VAV1;LAT	0.134033	0.00474183	Biomarkers
Pyrimidine Metabolism	Nucleotides Metabolism; Nucleotides Metabolism (Metabolic Pathway); generic; generic	115	173	14	8	DHODH;NT5E;POLRMT;RRM1;RRM2;ENTPD5;PNP;DPYD;DPYS;UPP1;UPB1;PKLR;ENTPD8;CTPS2	0.135259	0.00696171	Metabolic Pathway
InsulinR -> STAT Signaling	Insulin Receptors Family; Insulin Receptors Family (Receptor Kinases/Tyrosine Kinases)	9	11	2	18	STAT3;STAT5B	0.135379	0.00107469	Signal Processing
IGF1R -> STAT Signaling	Insulin Receptors Family; Insulin Receptors Family (Receptor Kinases/Tyrosine Kinases)	9	11	2	18	IGF1;STAT3	0.135379	0.00107469	Signal Processing
Retinal Ganglion and Suprachiasmatic Nucleus in Melatonin Synthesis Regulation	Sleep Regulation; Sleep Regulation (Biological Process); nerve tissue; nervous system; nucleus	39	133	10	7	ITPR1;PLCE1;PER2;STX19;PLCXD1;CALML4;MYC;GABRA4;GABRG2;GLS2	0.136097	0.00506329	Biological Process
MHC1 Causes Antigen Presentation Failure in Cancer Immune Escape	Hallmarks of Cancer (8): Evading Immune Destruction; Hallmarks of Cancer (8): Evading Immune Destruction (Hallmarks of Cancer); lymphatic system	36	65	6	9	NLRC5;IFNG;PSMB9;PSMB10;PSME2;TAP1	0.136406	0.00313972	Pathological Process
ADAM33 Role in Asthma	Asthma; Asthma (Respiratory/Pulmonology Diseases); Asthma (Respiratory/Pulmonology Diseases); respiratory system	18	54	5	9	IFNG;TGFB2;TIMP3;IL4;VEGFA	0.1369	0.00263019	Disease
Ketogenic Diet Mechanism (Hypothesis)	Epileptiform Disorders; Epileptiform Disorders (Neurological Diseases); nerve tissue; nervous system	56	133	10	7	IRS1;AKT1;IL1B;IL6;PPARA;ATP1A1;ATP1A2;TNF;EIF4EBP1;PPARGC1A	0.137213	0.00506329	Disease
Histone Acetylation	Histone Modification; Histone Modification (Cell Process); chromosome; generic; generic; nucleus	33	127	6	4	H3C6;NCOR2;KAT6B;H3C10;RBBP4;KPNA2	0.13804	0.00304105	Cell Process
Desmosome Dysfunction in Cardiomyocyte	Arrhythmogenic Right Ventricular Dysplasia; Arrhythmogenic Right Ventricular Dysplasia (Cardiovascular Diseases); cardiovascular system; myocardium; plasma membrane	13	13	2	15	DSC1;PKP2	0.138245	0.00107354	Disease
Chemokines Signaling in Atherosclerosis	Atherosclerosis; Atherosclerosis (Cardiovascular Diseases); cardiovascular system	13	13	2	15	CXCL10;CXCL16	0.138245	0.00107354	Disease
IL15R -> NF-kB/NFATC Signaling	Interleukin Receptors/Cytokines Receptors; Interleukin Receptors/Cytokines Receptors (Receptor Signaling)	15	22	3	13	GSK3B;AKT1;IL15RA	0.138424	0.00160342	Signal Processing
GUCYC2 Signaling	Receptor Kinases/Guanylate Cyclase Receptors; Receptor Kinases/Guanylate Cyclase Receptors (Receptor Signaling)	21	22	3	13	PDE3A;AKT1;PPARGC1A	0.138424	0.00160342	Signal Processing
Blau Syndrome	Hereditary Autoinflammatory Diseases; Hereditary Autoinflammatory Diseases (Inherited/Rare Diseases); hematological system	52	85	7	8	CHUK;AKT1;IKBKB;IL1B;CARD6;RIPK2;TLR4	0.138857	0.00362694	Disease
SCF/FBXO7 Complex	Chromatin Remodeling; Chromatin Remodeling (Cell Process); chromosome; generic; generic; nucleus	20	245	10	4	TRAF2;UBE2T;UBE2Q1;CDK1;IKBKB;PSMB7;PSMB9;PSMB10;CCNB1;NFKB1	0.139291	0.00479157	Cell Process
T-Cell Receptor -> STAT Signaling	T-cell Receptors/CD Molecules; T-cell Receptors/CD Molecules (Receptor Signaling)	23	34	4	11	ZAP70;LCK;CD3E;STAT3	0.139476	0.0021254	Signal Processing
Longevity Related Drugs	Aging Biology; Aging Biology (Biological Process); generic; generic	43	167	12	7	H3C6;ACADL;TNF;low-molecular-weight-kininogen;kallidin;T-kinin;H3C10;HMGCR;kininogen-1 light chain;bradykinin;kininogen-1 heavy chain;low molecular weight growth-promoting factor	0.139542	0.00597907	Biological Process
Vascular Endothelial Cell Activation by Growth Factors	Vascular System Response; Vascular System Response (Inflammation Pathways); cardiovascular system	78	184	13	7	PTGIS;TYK2;AKT1;SMAD3;PROC;HRAS;MAPK14;CALML4;RASL11A;ICAM1;KDR;VEGFA;PLA2G1B	0.140145	0.0064261	Biological Process
OPTN Effects on NF-kB Signaling in Glaucoma	Glaucoma; Glaucoma (Ophthalmology/Eye Diseases); sensory system	28	201	14	6	CHUK;IKBKB;FAS;TRAF2;BAX;TNF;TNFAIP3;TNFRSF1A;TNFRSF1B;caspase-3-p12;caspase-3-p17;caspase-8-p10;BCL2;caspase-8-p18	0.141765	0.00686611	Disease
GPR3 in Oocyte Meiotic Arrest	Reproductive Biology; Reproductive Biology (Biological Process); reproductive system	12	40	4	10	PDE3A;CDK1;CCNB1;WEE1	0.142089	0.00211864	Biological Process
BMP15/BMPR2 Expression Targets	BMP-Receptors Kinases/Serine/Threonine Kinases Expression Biomarkers; BMP-Receptors Kinases/Serine/Threonine Kinases Expression Biomarkers (Receptors Kinases/Serine/Threonine Kinases Expression Biomarkers)	17	19	4	21	BCL2;FSHB;FSHR;MYC	0.142101	0.00214247	Biomarkers
ADRA1A -> IL6 Production	Adrenergic Receptors/Amine GCPRs; Adrenergic Receptors/Amine GCPRs (GCPR Family); Amine GPCRs; generic; generic	41	118	9	7	ITPR1;JUND;MAPKAPK3;IL6;HRAS;MAPK14;RASL11A;RASGRF1;STAT3	0.142958	0.0045895	Biological Process
HTR1 -> Membrane Transport	Amine GPCRs; Serotonin Receptors/Amine GCPRs; Serotonin Receptors/Amine GCPRs (GCPR Family); generic; generic; plasma membrane	37	86	7	8	ITPR1;PLCE1;HRAS;PLCXD1;MAPK14;RASL11A;RASGRF1	0.144182	0.00362506	Biological Process
Single-Strand Base Excision	DNA Repair; DNA Repair (Cell Process); generic; generic; nucleus	20	48	3	6	FEN1;LIG1;MUTYH	0.145362	0.00158144	Cell Process
MTHFR Activity Regulation	Cell Level Responses Associated with Aging; Cell Level Responses Associated with Aging (Aging Biology); Golgi apparatus; endoplasmic reticulum; generic; generic	36	135	10	7	TRAF2;IRS1;AKT1;TNF;TNFRSF1A;CCNB1;E2F8;SOD1;SREBF1;E2F5	0.145742	0.00505817	Biological Process
GFs/TNF -> Ion Channels	Nociception Overview Signaling; Nociception Overview Signaling (Nociception Pathways); nerve tissue; nervous system	55	135	10	7	BDNF;TRAF2;IRS1;ITPR1;NTRK2;TNF;TNFRSF1B;MAPK14;IRS2;CALML4	0.145742	0.00505817	Biological Process
PDGFR -> AP-1/MYC Signaling	PDGFR Family; PDGFR Family (Receptor Kinases/Tyrosine Kinases)	44	74	7	9	HRAS;MAPK14;RASL11A;ITPR1;RASGRF1;PDGFD;MYC	0.147067	0.00364773	Signal Processing
T-Cell Receptor -> AP-1 Signaling	T-cell Receptors/CD Molecules; T-cell Receptors/CD Molecules (Receptor Signaling)	39	74	7	9	HRAS;CARD11;ZAP70;LCK;CD3E;RASL11A;LAT	0.147067	0.00364773	Signal Processing
C5AR1 -> Expression Targets in Lymphoid System and Blood	Lymphoid System and Blood; Lymphoid System and Blood (Receptor Signaling with Elevated Expression in Anatomy); blood; hematological system	35	72	11	15	SERPINE1;IL27;IFNG;F3;IL1B;IL6;IL10;TNF;RHBDF2;CD80;CD40	0.14971	0.00575013	Biomarkers
Glucose Metabolism	Carbohydrates Metabolism; Carbohydrates Metabolism (Metabolic Pathway); generic; generic	68	118	10	8	LDHA;GCK;PCK2;HKDC1;ALDOB;ALDOC;ALPL;ALPP;G6PC1;PKLR	0.152177	0.00510204	Metabolic Pathway
LPA Expression Targets	Lipid like GPCRs Ligands; Lipid like GPCRs Ligands (GPCR Ligands Expression Biomarkers)	69	129	18	13	MMP2;ITPR1;PTPN11;F3;IL1B;IL2;IL6;IL10;CCND1;HRAS;CCNA2;RASL11A;ICAM1;CD36;NOS2;HIF1A;RASGRF1;VEGFA	0.153551	0.00916964	Biomarkers
BMP6/ACVR2A Expression Targets	BMP-Receptors Kinases/Serine/Threonine Kinases Expression Biomarkers; BMP-Receptors Kinases/Serine/Threonine Kinases Expression Biomarkers (Receptors Kinases/Serine/Threonine Kinases Expression Biomarkers)	30	34	6	17	SMAD3;TNFRSF11B;BAX;RUNX2;FSHB;VEGFA	0.154892	0.00319149	Biomarkers
VEGFA -> AP-1/CREBBP/MYC Expression Targets	VEGF-KDR Expression Biomarkers; VEGF-KDR Expression Biomarkers (Receptor Tyrosine Kinases Expression Biomarkers)	77	121	17	14	MMP2;ITGA5;ITPR1;TERT;F3;CCND1;HRAS;MAPK14;RASL11A;ICAM1;NOS2;RASGRF1;KDR;VEGFA;HMOX1;MYC;BIRC5	0.155276	0.00869121	Biomarkers
Natural Killer Cell Inhibitory Receptor Signaling	Natural Killer Cell Receptors Signaling; Natural Killer Cell Receptors Signaling (Immunological Pathways); lymphatic system	62	104	8	7	PCDH1;PTPN11;CDH13;ZAP70;LCK;DCHS1;VAV1;LAT	0.155756	0.00410678	Biological Process
Ubiquitin Ligase Complex in Prostata Cell	Aryl Hydrocarbon Receptor Signaling; Aryl Hydrocarbon Receptor Signaling (Receptor Signaling); reproductive system	12	12	2	16	ESR1;ESR2	0.15637	0.00107411	Signal Processing
Estrogen Effects in Mitochondria in Alzheimer Disease	Alzheimer's Disease; Alzheimer's Disease (Neurological Diseases); mitochondria; nervous system	50	104	8	7	ACAT2;SULT2A1;SOD1;GSK3B;HADHB;CYP1B1;BCL2;CAT	0.15673	0.00410678	Disease
ADRA2C/ADRB2 -> Synaptic Endocytosis	Adrenergic Receptors/Amine GCPRs; Adrenergic Receptors/Amine GCPRs (GCPR Family); Amine GPCRs; nerve tissue; nervous system; secretory vesicle	38	88	7	7	ITPR1;CAV1;HRAS;CALML4;RASL11A;RASGRF1;AMPH	0.156841	0.00362131	Biological Process
AGT -> ELK/SRF Expression Targets	Peptide GPCRs Ligands; Peptide GPCRs Ligands (GPCR Ligands Expression Biomarkers)	54	105	15	14	FGF2;AGTR2;PDGFA;ITPR1;PTPN11;F3;TH;THBS1;HRAS;HSD3B1;LDLR;MAPK14;RASL11A;RASGRF1;STAR	0.158215	0.007724	Biomarkers
Focal Junction Assembly	Cellular Contacts; Cellular Contacts (Cell Process); generic; generic; plasma membrane	37	104	5	4	ELMO1;FLNB;ITGA5;BCAR1;DLC1	0.158966	0.00256279	Cell Process
ANGPT2 -> STAT Expression Targets	ANGPT1-TEK Expression Biomarkers; ANGPT1-TEK Expression Biomarkers (Receptor Tyrosine Kinases Expression Biomarkers)	9	13	3	23	LCK;HGF;STAT3	0.158999	0.00161117	Biomarkers
CD81 -> AP-1 Expression Targets	CD Molecules Expression Biomarkers; CD Molecules Expression Biomarkers (Expression Biomarkers: Receptor-specific)	31	65	10	15	MMP2;ITPR1;AKT1;IFNG;IL2;IL4;HRAS;RASL11A;RASGRF1;VAV1	0.159256	0.00524384	Biomarkers
Osteoclast Activation in Multiple Myeloma	Multiple Myeloma; Multiple Myeloma (Hematologic Diseases); Multiple Myeloma (Hematologic Diseases); skeletal system	84	275	18	6	JAG1;AKT1;CCL20;TNFRSF11B;IL2;IL4;LCK;MAPK14;CTSK;BIRC5;TRAF2;DKK1;BCL2;RUNX2;NFATC1;HIF1A;VEGFA;MYC	0.159887	0.00853485	Disease
Nuclear Lamina Cleavage	Apoptosis and Cell Death; Apoptosis and Cell Death (Cell Process); generic; generic; nucleus	21	192	8	4	lamin C;lamin A;lamin C2;TMPO;caspase-3-p12;caspase-3-p17;LMNB1;SREBF1	0.160414	0.00392927	Cell Process
Glutamate Role in Parkinson's Disease	Parkinson's Disease; Parkinson's Disease (Neurological Diseases); nervous system	22	57	5	8	AKT1;BAX;CALML4;CAPN10;CAPNS1	0.160967	0.00262605	Disease
Mineralcorticoids Secretion Regulation	Steroid Hormones; Steroid Hormones (Hormones Pathways); endocrine system	55	105	8	7	ITPR1;MAPKAPK3;HRAS;CALML4;RASL11A;RASGRF1;CACNB2;STAR	0.161686	0.00410467	Biological Process
Protein Nuclear Import and Export	Proteins Turnover; Proteins Turnover (Cell Process); generic; generic; nucleus	26	77	4	5	XPO5;XPOT;KPNA2;AHCTF1	0.162268	0.00207792	Cell Process
SELE -> ELK-SRF Signaling	C-Type Lectin/Selectin Receptors/CD Molecules; C-Type Lectin/Selectin Receptors/CD Molecules (Receptor Signaling)	22	49	5	10	HRAS;RASL11A;ITPR1;RASGRF1;PTPN11	0.162553	0.00263713	Signal Processing
IL2R -> ELK/SRF/MYC Signaling	Interleukin Receptors/Cytokines Receptors; Interleukin Receptors/Cytokines Receptors (Receptor Signaling)	24	49	5	10	HRAS;LCK;RASL11A;MYC;IL2	0.162553	0.00263713	Signal Processing
CCL15 Expression Targets	Chemokines Expression Biomarkers; Chemokines Expression Biomarkers (Cytokines Expression Biomarkers)	14	20	4	20	IL6;FAS;ICAM1;STAT3	0.16336	0.00214133	Biomarkers
WNT2 Expression Targets	WNT-Frizzled Receptor Family; WNT-Frizzled Receptor Family (Expression Biomarkers: Receptor-specific)	16	20	4	20	GSK3B;AXIN1;DVL3;MYC	0.16336	0.00214133	Biomarkers
Extracellular Matrix Degradation in Skin Aging	Skin Aging; Skin Aging (Dermatologic Diseases); integumentary system; plasma membrane	32	73	6	8	ITGA2;ITGA5;COL6A1;MMP2;beta-dystroglycan;alpha-dystroglycan	0.164104	0.00312663	Disease
Complement System Defects in Systemic Lupus Erythematosis	Systemic Lupus Erythematosus; Systemic Lupus Erythematosus (Dermatologic Diseases); Systemic Lupus Erythematosus (Dermatologic Diseases); blood; cardiovascular system; plasma membrane	41	73	6	8	CRP;CFB;MBL2;C6;C8A;C9	0.164104	0.00312663	Disease
Androgens in Sebocyte Maturation	Androgenetic Alopecia; Androgenetic Alopecia (Dermatologic Diseases); integumentary system	99	437	27	6	IRS1;AXIN2;AKT1;SCD;IGF1;CEBPB;FASN;FDFT1;LEF1;PLPP3;IRS2;PPARA;PPARG;LPL;DGAT2;GLI1;SOX9;SREBF1;GSK3B;BMP4;SMAD3;DKK1;HRAS;RASL11A;DVL1;MYC;WNT10B	0.165754	0.0119363	Disease
PTPRC -> BCL6 Expression Targets	Lectin-Protein Tyrosine Phosphatase Receptor Expression Biomarkers; Lectin-Protein Tyrosine Phosphatase Receptor Expression Biomarkers (Expression Biomarkers: Receptor-specific)	27	50	8	15	ITPR1;IL6;BCL2;HRAS;LCK;RASL11A;RASGRF1;VAV1	0.166918	0.00422386	Biomarkers
Multiple Myeloma	Multiple Myeloma; Multiple Myeloma (Hematologic Diseases); Multiple Myeloma (Hematologic Diseases); skeletal system	149	638	38	5	FGF2;MAML1;IRS1;FOXO3;JAG1;AKT1;PTPN11;IGF1;CDKN2C;TNFRSF11B;IL6;LTB;KDR;APAF1;STAT3;BIRC5;TRAF2;TYK2;DKK1;PSMB7;PSMB9;BAX;PSMB10;TNF;TNFRSF1A;CCND1;BCL2;EIF4EBP1;CCND2;NFATC1;NFATC3;ICAM1;CD40;HGF;HIF1A;VEGFA;MYC;WNT10B	0.168184	0.0154976	Disease
Noreadrenaline/Gq Expression Targets	Amine GPCRs Ligand; Amine GPCRs Ligand (GPCR Ligands Expression Biomarkers)	62	131	18	13	SERPINE1;MMP2;ITPR1;PTPN11;IL1B;IL4;IL6;BAX;IL10;HRAS;TGFB3;RASL11A;HIF1A;RASGRF1;VEGFA;met-enkephalin;MYC;STAT3	0.169517	0.00916031	Biomarkers
CCL16 Expression Targets	Chemokines Expression Biomarkers; Chemokines Expression Biomarkers (Cytokines Expression Biomarkers)	7	7	2	28	TNF;STAT3	0.17028	0.00107701	Biomarkers
GH2/GHR Expression Target	Growth Hormones Expression Biomarkers; Growth Hormones Expression Biomarkers (Cytokines Expression Biomarkers)	7	7	2	28	TYK2;STAT3	0.17028	0.00107701	Biomarkers
PDGFB -> STAT Expression Target	PDGF-PDGFR Ligands Expression Biomarkers; PDGF-PDGFR Ligands Expression Biomarkers (Receptor Tyrosine Kinases Expression Biomarkers)	7	7	2	28	VEGFA;STAT3	0.17028	0.00107701	Biomarkers
FGF9 -> STAT Expression Targets	FGF Expression Biomarkers; FGF Expression Biomarkers (Receptor Tyrosine Kinases Expression Biomarkers)	7	7	2	28	VEGFA;STAT3	0.17028	0.00107701	Biomarkers
CD72 -> NF-kB Expression Targets	CD72 Expression Biomarkers; CD72 Expression Biomarkers (CD Molecules Expression Biomarkers)	42	66	10	15	ITPR1;MAPKAPK3;IL2;ZAP70;LCK;MAPK14;CALML4;VAV1;LAT;MYC	0.170797	0.00524109	Biomarkers
Metabolism of Estrogens and Androgens	Steroids Metabolism; Steroids Metabolism (Metabolic Pathway); generic; generic	115	196	15	7	CYP4X1;CYP1A1;CYP1B1;CYP2A6;CYP3A7;CYP2B6;CYP17A1;CYP19A1;SULT2A1;HSD3B1;HSD11B1;HSD17B3;HSD17B6;AKR1D1;CYP4F2	0.17301	0.00737826	Metabolic Pathway
Noradrenaline/Gs Expression Targets	Amine GPCRs Ligand; Amine GPCRs Ligand (GPCR Ligands Expression Biomarkers)	79	165	22	13	SERPINE1;MMP2;ITPR1;AKT1;IL1B;IL4;IL6;BAX;IL10;TNF;HRAS;AFAP1;TGFB3;RASL11A;NOS2;HIF1A;RASGRF1;VEGFA;PPARGC1A;met-enkephalin;MYC;STAT3	0.173952	0.0110276	Biomarkers
Glioblastoma, Classical Subtype	Glioblastoma; Glioblastoma (Neurological Diseases); Glioblastoma (Neurological Diseases); nerve tissue; nervous system	13	15	2	13	JAG1;CCND2	0.174398	0.00107239	Disease
Arterial Calcification	Atherosclerosis; Atherosclerosis (Cardiovascular Diseases); cardiovascular system; plasma membrane	11	15	2	13	NT5E;ALPL	0.174398	0.00107239	Disease
Apoptosis Block in Infected Cells	HIV Type 1 Infection; HIV Type 1 Infection (Infectious Diseases); blood; lymphatic system; mitochondria	35	209	14	6	FAS;MAPK14;BIRC3;BIRC5;TRAF2;BAX;TNF;TNFRSF1A;TNFRSF1B;caspase-3-p12;caspase-3-p17;caspase-8-p10;BCL2;caspase-8-p18	0.174861	0.00683928	Disease
CD72 -> STAT Expression Target	CD72 Expression Biomarkers; CD72 Expression Biomarkers (CD Molecules Expression Biomarkers)	29	43	7	16	IL2;IL4;CARD11;ZAP70;LCK;VAV1;LAT	0.177147	0.00370763	Biomarkers
IL1R -> STAT3 Signaling	Interleukin Receptors/Cytokines Receptors; Interleukin Receptors/Cytokines Receptors (Receptor Signaling)	13	13	2	15	IL1B;STAT3	0.177916	0.00107354	Signal Processing
EGFR -> ZNF259 Signaling	EGFR (ERBB) Family; EGFR (ERBB) Family (Receptor Kinases/Tyrosine Kinases)	10	13	2	15	EREG;ZPR1	0.177916	0.00107354	Signal Processing
VEGFA Low Expression Level in Chronic Bronchitis	Chronic Obstructive Pulmonary Disease; Chronic Obstructive Pulmonary Disease (Respiratory/Pulmonology Diseases); respiratory system	19	29	3	10	CCND1;KDR;VEGFA	0.179665	0.00159744	Disease
Platelet Activation via GPCR Signaling	Hemostasis Reaction; Hemostasis Reaction (Inflammation Pathways); blood; hematological system	81	159	11	6	PTGFR;ADORA2A;ITGA2;MPL;ITPR1;AKT1;F2R;HRAS;RASL11A;RASGRF1;PLA2G1B	0.18173	0.0055	Biological Process
Cochlear Hair Cell Stereocilia Proteins Mutations (Congenital Deafness)	Hearing Loss; Hearing Loss (Otolaryngological Diseases); sensory system	40	44	4	9	TJP2;CLDN14;MSN;MYO1F	0.181938	0.00211416	Disease
Olanzapine Effect on Insulin Secretion in Diabetes Mellitus	Pancreatic Beta-cells in Diabetes; Pancreatic Beta-cells in Diabetes (Diabetes Mellitus); endocrine system	14	44	4	9	ITPR1;HRAS;RASL11A;RASGRF1	0.181938	0.00211416	Disease
Urea Cycle and Arginine Metabolism	Amino Acids Metabolism; Amino Acids Metabolism (Metabolic Pathway); generic; generic	90	123	10	8	ABAT;AOC1;ODC1;OTC;CPS1;ARG1;ARG2;SMOX;NOS2;ALDH3A2	0.182881	0.00508906	Metabolic Pathway
Retrotransposons Regulation (Mouse Model)	DNA Machinery; DNA Machinery (Cell Process); generic; generic; nucleus	28	81	4	4	POLR3C;POLR3H;H3C6;H3C10	0.183963	0.00207361	Cell Process
Natural Killer Cell Activation	Self Tolerance; Self Tolerance (Immunological Pathways); lymphatic system	82	194	13	6	IRF1;ITGAL;ITPR1;TNFSF10;IFNG;IL2;HRAS;ZAP70;CALML4;RASL11A;ICAM1;VAV1;LAT	0.183969	0.00639449	Biological Process
CRH -> Synthesis of Corticosteroids	GCPR Family; GCPR Family (Nociception Receptors Signaling); GPCR Class B Secretin-like; nerve tissue; nervous system	26	194	13	6	ITPR1;N-POMC;gamma-MSH;alpha-MSH;corticotropin-like intermediate peptide;gamma-lipotropin;beta-lipotropin;beta-endorphin;beta-MSH;CRHR2;CALML4;ACTH;met-enkephalin	0.183969	0.00639449	Biological Process
EGFR -> AP-1/CREB/ELK/SRF/MYC Signaling	EGFR (ERBB) Family; EGFR (ERBB) Family (Receptor Kinases/Tyrosine Kinases)	57	93	8	8	HRAS;MAPK14;RASL11A;ITPR1;EREG;RASGRF1;MAPKAPK3;MYC	0.184648	0.0041301	Signal Processing
WNT9A Expression Targets	WNT-Frizzled Receptor Family; WNT-Frizzled Receptor Family (Expression Biomarkers: Receptor-specific)	15	21	4	19	GSK3B;AXIN1;SOX9;DVL1	0.185677	0.00214018	Biomarkers
EphrinB -> MAPK/JUN/FOS Signaling	Receptor Kinases/Tyrosine Kinases; Receptor Kinases/Tyrosine Kinases (Receptor Signaling)	35	38	4	10	AKT1;BCAR1;MAP4K1;NCK2	0.185815	0.00212089	Signal Processing
Cytokines Trigger Otitis Media	Otitis Media; Otitis Media (Otolaryngological Diseases); middle ear mucosa; sensory system	86	229	15	6	ITPR1;CCL20;IL1B;IL6;MAPK14;TYK2;SMAD3;TNF;TNFRSF1A;HRAS;RASL11A;ICAM1;NOS2;RASGRF1;VAV1	0.1859	0.00726041	Disease
Mantle Cell Lymphoma	Mantle Cell Lymphoma; Mantle Cell Lymphoma (Hematologic Diseases); Mantle Cell Lymphoma (Hematologic Diseases); lymphatic system	133	627	37	5	JAG1;ITPR1;AXIN1;AKT1;CDK2;CDKN2C;IL6;IL10;CARD11;LCK;LEF1;GLI1;PIK3CA;STAT3;BIRC5;GSK3B;TRAF2;PSMB7;PSMB9;BAX;PSMB10;TNF;TNFAIP3;TNFRSF1A;CCND1;caspase-8-p10;BCL2;caspase-8-p18;EIF4EBP1;CCNA2;CCND2;E2F8;CD40;DVL1;E2F5;MYC;WNT10B	0.186712	0.0151515	Disease
AREG -> FOXO3A Expression Target	AREG-EHFR Expression Biomarkers; AREG-EHFR Expression Biomarkers (Receptor Tyrosine Kinases Expression Biomarkers)	11	14	3	21	FOXO3;AKT1;IL6	0.187049	0.00161031	Biomarkers
FGF10 -> FOXO3A Expression Target	FGF Expression Biomarkers; FGF Expression Biomarkers (Receptor Tyrosine Kinases Expression Biomarkers)	11	14	3	21	FOXO3;AKT1;CCND2	0.187049	0.00161031	Biomarkers
MERTK Signaling	Signal Transduction Pathways; Signal Transduction Pathways (Signal Processing); generic; generic	65	137	11	8	ITGA2;ITPR1;AKT1;IL6;TNF;HRAS;RASL11A;CLIP1;BCAR1;RASGRF1;VAV1	0.187672	0.00556117	Signal Processing
Adenosine Expression Targets	Nucleotide-like GPCRs Ligands; Nucleotide-like GPCRs Ligands (GPCR Ligands Expression Biomarkers)	53	92	13	14	ITPR1;AKT1;IFNG;THBS1;IL4;IL6;IL10;TNF;HRAS;RASL11A;HIF1A;RASGRF1;VEGFA	0.190391	0.00673226	Biomarkers
SIRT7 Signaling in Aging	Genomic Instability Associated with Aging; Genomic Instability Associated with Aging (Aging Biology); generic; generic; nucleus	27	93	7	7	H3C6;CDK1;MYBBP1A;CCNB1;H3C10;PPARGC1A;AHCTF1	0.190574	0.00361197	Biological Process
Glutamate/Gq Expression Targets	GPCR Ligands Expression Biomarkers; GPCR Ligands Expression Biomarkers (Expression Biomarkers: Receptor-specific)	53	117	16	13	BDNF;ITPR1;MAPKAPK3;PLCE1;PER2;IL6;BAX;TNF;HRAS;PLCXD1;MAPK14;RASL11A;NOS2;RASGRF1;met-enkephalin;PLA2G1B	0.192443	0.00819252	Biomarkers
VEGFA -> ATF/CREB/ELK-SRF Expression Targets	VEGF-KDR Expression Biomarkers; VEGF-KDR Expression Biomarkers (Receptor Tyrosine Kinases Expression Biomarkers)	76	117	16	13	MMP2;ITGA5;ITPR1;MAPKAPK3;F3;CCND1;BCL2;HRAS;MAPK14;RASL11A;ICAM1;NOS2;RASGRF1;KDR;VEGFA;HMOX1	0.192443	0.00819252	Biomarkers
AREG -> NFATC Expression Target	AREG-EHFR Expression Biomarkers; AREG-EHFR Expression Biomarkers (Receptor Tyrosine Kinases Expression Biomarkers)	34	76	11	14	ITPR1;PLCE1;TNFRSF11B;IL6;PLCXD1;MAPK14;NFATC1;NFATC3;CALML4;ERBB3;VAV1	0.19394	0.00573813	Biomarkers
GDNF -> HSF1 Signaling	Receptor Kinases/Tyrosine Kinases; Receptor Kinases/Tyrosine Kinases (Receptor Signaling)	36	66	6	9	HRAS;GSK3B;RASL11A;ITPR1;AKT1;RASGRF1	0.195042	0.00313808	Signal Processing
Dopamine/Gs Expression Targets	Amine GPCRs Ligand; Amine GPCRs Ligand (GPCR Ligands Expression Biomarkers)	38	60	9	15	GADD45A;TH;IL1B;IL6;IL10;TNF;TNFRSF1A;HMOX1;met-enkephalin	0.195379	0.00472937	Biomarkers
Mast-Cell Activation without Degranulation	Mast Cells Activation; Mast Cells Activation (Myeloid Cells Activation in Inflammation); generic; hematological system	63	214	14	6	TRAF2;TYK2;AKT1;PTPN11;F2R;TLR3;IL6;TNF;MAPK14;CD14;NOS2;IL1RL1;VEGFA;STAT3	0.19561	0.00682261	Biological Process
ADORA3 -> Mast-Cell Degranulation	Adenosine Receptors/Nucleotide-like GCPRs; Adenosine Receptors/Nucleotide-like GCPRs (GCPR Family); Nucleotide-like GPCRs; generic; hematological system; secretory vesicle	27	94	7	7	PLD6;ITPR1;ARL16;PLCE1;ARL8A;PLCXD1;PLD1	0.197652	0.00361011	Biological Process
T-Cell Dependent B-Cell Activation	B-cell Activation; B-cell Activation (Immunological Pathways); lymphatic system	89	197	13	6	ITPR1;AKT1;IL2;IL4;HRAS;CARD11;MAPK14;RASL11A;CD22;CD40;RASGRP3;VAV1;LAT	0.198275	0.00638507	Biological Process
Hashimoto's Thyroiditis	Hashimoto's Thyroiditis; Hashimoto's Thyroiditis (Endocrine amd Metabolic Diseases); Hashimoto's Thyroiditis (Endocrine and Metabolic Diseases); endocrine system	77	321	20	6	CXCL10;IFNG;IL2;IL4;FAS;MAPK14;GPX8;STAT3;IL18R1;BAX;TNF;caspase-3-p12;caspase-3-p17;ZAP70;NFATC1;NFATC3;ICAM1;CD40;LAT;CAT	0.198538	0.00928936	Disease
AngiopoietinR -> FOXO Signaling	Receptor Kinases/Tyrosine Kinases; Receptor Kinases/Tyrosine Kinases (Receptor Signaling)	11	14	2	14	FOXO3;AKT1	0.199881	0.00107296	Signal Processing
AGT -> TP53 Expression Targets	Peptide GPCRs Ligands; Peptide GPCRs Ligands (GPCR Ligands Expression Biomarkers)	46	93	13	13	GADD45A;SERPINE1;MMP2;AGTR2;ITPR1;PTPN11;BAX;BCL2;HRAS;FAS;MAPK14;RASL11A;RASGRF1	0.201048	0.00672878	Biomarkers
Histidine Metabolism	Amino Acids Metabolism; Amino Acids Metabolism (Metabolic Pathway); generic; generic	62	111	9	8	HAL;ALDH3A1;ALDH1A3;ALDH3A2;AMDHD1;CYP2B6;AOC1;HNMT;XDH	0.201516	0.00460594	Metabolic Pathway
NTF3 Expression Targets	Neurotrophins-NTRK1 Expression Biomarkers; Neurotrophins-NTRK1 Expression Biomarkers (Receptor Tyrosine Kinases Expression Biomarkers)	74	118	16	13	TRAF2;FOXO3;ITPR1;AKT1;SMAD3;MAPKAPK3;TH;CEBPB;BCL2;HRAS;CCND2;MAPK14;TGFB3;RASL11A;NOS2;RASGRF1	0.201912	0.00818833	Biomarkers
EGFR/ERBB2 -> TP53 Signaling	EGFR (ERBB) Family; EGFR (ERBB) Family (Receptor Kinases/Tyrosine Kinases)	48	81	7	8	HRAS;MAPK14;RASL11A;ITPR1;EREG;RASGRF1;VAV1	0.202816	0.00363448	Signal Processing
KISS1 Production Impairment in Hypogonadotropic hypogonadism	Hypogonadotropic Hypogonadism; Hypogonadotropic Hypogonadism (Endocrine and Metabolic Diseases); endocrine system	25	62	5	8	ITPR1;ESR1;PLCE1;PLCXD1;STAT3	0.204447	0.00261917	Disease
P2RXs -> Synaptic Transmission	Purinergic Receptors; Purinergic Receptors; Purinergic Receptors (Ligand Gated Ion Channels); nervous system	22	31	3	9	SYT7;P2RX1;P2RX7	0.205351	0.00159574	Biological Process
Potassium Cycling in the Inner Ear (Noise-Induced)	Hearing Loss; Hearing Loss (Otolaryngological Diseases); plasma membrane; sensory system	28	31	3	9	ATP1A1;ATP2B1;ATP2B2	0.205829	0.00159574	Disease
Ca2+/Pi Reabsorption Decline in Kidney in Hyperparathyroidism	Hyperparathyroidism; Hyperparathyroidism (Endocrine and Metabolic Diseases); epithelium; plasma membrane; urinary tract	20	31	3	9	PTH1R;ATP2B1;TRPV6	0.205829	0.00159574	Disease
Ca2+/Pi Reabsorption Decline in Kidney in Hypoparathyroidism	Hypoparathyroidism; Hypoparathyroidism (Endocrine and Metabolic Diseases); epithelium; plasma membrane; urinary tract	20	31	3	9	PTH1R;ATP2B1;TRPV6	0.205829	0.00159574	Disease
NOTCH -> Expression Targets in Thymus	Lymphoid System and Blood; Lymphoid System and Blood (Receptor Signaling with Elevated Expression in Anatomy); lymphatic system	56	77	11	14	SMAD3;SMAD6;CCN1;IL2;IL4;SLC3A2;BCL2;LEF1;CD3E;CD14;RELB	0.205835	0.00573514	Biomarkers
Single-Strand Mismatch	DNA Repair; DNA Repair (Cell Process); generic; generic; nucleus	19	57	3	5	FEN1;PMS2;LIG1	0.206997	0.00157398	Cell Process
Alanine Metabolism	Amino Acids Metabolism; Amino Acids Metabolism (Metabolic Pathway); generic; generic	42	54	5	9	CRAT;AGXT2;GPT2;AARS1;GPT	0.207767	0.00263019	Metabolic Pathway
Metabolism of Triacylglycerols	Lipids Metabolism; Lipids Metabolism (Metabolic Pathway); generic; generic	68	203	15	7	AGPAT1;MOGAT1;MOGAT2;GPD1;DGKB;CEL;LIPG;PLPP3;GLYCTK;LPL;DGAT2;ALDH3A2;PNPLA3;MOGAT3;DGKH	0.208904	0.00735294	Metabolic Pathway
EGFR -> AP-1/ATF2 Signaling	EGFR (ERBB) Family; EGFR (ERBB) Family (Receptor Kinases/Tyrosine Kinases)	49	82	7	8	HRAS;MAPK14;RASL11A;ITPR1;EREG;RASGRF1;VAV1	0.211382	0.00363259	Signal Processing
PTPRC -> STAT6 Expression Targets	Lectin-Protein Tyrosine Phosphatase Receptor Expression Biomarkers; Lectin-Protein Tyrosine Phosphatase Receptor Expression Biomarkers (Expression Biomarkers: Receptor-specific)	8	8	2	25	IL2;BCL2	0.211527	0.00107643	Biomarkers
PGE1 Expression Targets	Lipid like GPCRs Ligands; Lipid like GPCRs Ligands (GPCR Ligands Expression Biomarkers)	52	94	13	13	SERPINE1;ITPR1;TH;IL4;IL6;IL10;CCND1;HRAS;RASL11A;CD14;NOS2;RASGRF1;VEGFA	0.211969	0.0067253	Biomarkers
FGF7 -> AP-1/CREB/CREBBP/MYC Expression Targets	FGF Expression Biomarkers; FGF Expression Biomarkers (Receptor Tyrosine Kinases Expression Biomarkers)	59	94	13	13	ITGA5;ITPR1;MAPKAPK3;TNF;CCND1;BCL2;HRAS;FAS;MAPK14;RASL11A;RASGRF1;VEGFA;MYC	0.211969	0.0067253	Biomarkers
TLR4 -> IRF Signaling	Toll-like Receptors/CD Molecules; Toll-like Receptors/CD Molecules (Receptor Signaling)	14	27	3	11	IRF7;CD14;TLR4	0.213216	0.00159915	Signal Processing
EphrinB -> Cytoskeleton Signaling	Receptor Kinases/Tyrosine Kinases; Receptor Kinases/Tyrosine Kinases (Receptor Signaling)	22	27	3	11	CLIP1;BCAR1;NCK2	0.213216	0.00159915	Signal Processing
nNOS (NOS1) and iNOS (NOS2) Activation via Glutamate	Migraine, Familial Hemiplegic; Migraine, Familial Hemiplegic (Neurological Diseases); nervous system	22	47	4	8	AKT1;CALML4;NOS2;RASD1	0.213518	0.00211082	Disease
Complement Activation in Glomerulonephritis	Glomerulonephritis; Glomerulonephritis (Urology/Nephrology Diseases); endothelium; urinary tract	28	63	5	7	CFB;CFH;C6;C8A;C9	0.213578	0.0026178	Disease
EGFR -> NCOR2 Signaling	EGFR (ERBB) Family; EGFR (ERBB) Family (Receptor Kinases/Tyrosine Kinases)	35	68	6	8	HRAS;RASL11A;ITPR1;EREG;RASGRF1;NCOR2	0.213908	0.0031348	Signal Processing
Th17-Cell Differentiation in Asthma	Th Cell Response in Asthma; Th Cell Response in Asthma (Asthma); Th Cell Response in Asthma (Respiratory/Pulmonology Diseases); respiratory system	76	200	13	6	AKT1;CCL20;IL1B;IL6;CARD11;LCK;STAT3;TYK2;SMAD3;ZAP70;CD3E;CD80;LAT	0.214729	0.00637567	Disease
EphrinR Expression Targets	Receptor Tyrosine Kinases Expression Biomarkers; Receptor Tyrosine Kinases Expression Biomarkers (Expression Biomarkers: Receptor-specific)	15	15	3	20	CCND1;STAT3;EFNA4	0.216245	0.00160944	Biomarkers
FGF18 -> STAT Expression Targets	FGF Expression Biomarkers; FGF Expression Biomarkers (Receptor Tyrosine Kinases Expression Biomarkers)	14	15	3	20	IL1B;IL6;STAT3	0.216245	0.00160944	Biomarkers
Hair Follicle Keratinocyte Apoptosis	Androgenetic Alopecia; Androgenetic Alopecia (Dermatologic Diseases); integumentary system	47	236	15	6	AXIN1;AXIN2;IL6;STAT3;GSK3B;DKK1;BAX;TNF;TNFRSF1A;BCL2;HRAS;RASL11A;DVL1;MYC;WNT10B	0.217265	0.00723589	Disease
Histone Methylation	Histone Modification; Histone Modification (Cell Process); chromosome; generic; generic; nucleus	37	87	4	4	SUV39H1;H3C6;H3C10;RBBP4	0.218123	0.00206718	Cell Process
TGFB3-TGFBR2 Expression Targets	TGFB-Receptors Kinases/Serine/Threonine Kinases Expression Biomarkers; TGFB-Receptors Kinases/Serine/Threonine Kinases Expression Biomarkers (Receptors Kinases/Serine/Threonine Kinases Expression Biomarkers)	25	30	5	16	SERPINE1;TH;MAPK14;TGFB3;VEGFA	0.218812	0.00266383	Biomarkers
MUC5AC Expression by NTHi and S. Pneumoniae	Otitis Media; Otitis Media (Otolaryngological Diseases); middle ear mucosa; sensory system	25	32	3	9	MAPK11;TLR4;MAPK14	0.21922	0.0015949	Disease
CSH1/GHR Expression Targets	Growth Hormones Expression Biomarkers; Growth Hormones Expression Biomarkers (Cytokines Expression Biomarkers)	35	70	10	14	SLC10A1;TYK2;AKT1;A2M;PTPN11;CCND1;HRAS;RASL11A;MYC;STAT3	0.220651	0.00523013	Biomarkers
TGFA -> HIF1A Expression Targets	TGFA-EGFR Expression Biomarkers; TGFA-EGFR Expression Biomarkers (Receptor Tyrosine Kinases Expression Biomarkers)	40	70	10	14	ITPR1;AKT1;IL1B;HRAS;RASL11A;HIF1A;RASGRF1;VAV1;VEGFA;BIRC5	0.220651	0.00523013	Biomarkers
TNFRSF6 -> HSF1 Signaling	TNF Receptor Superfamily/Cytokines Receptors; TNF Receptor Superfamily/Cytokines Receptors (Receptor Signaling)	15	15	2	13	FAS;TRAF2	0.222138	0.00107239	Signal Processing
Amyloid beta Traffic and Degradation in Extracellular Matrix in Alzheimer's Disease	Alzheimer's Disease; Alzheimer's Disease (Neurological Diseases); nervous system; plasma membrane	37	64	5	7	A2M;TF;angiostatin;CD36;plasmin	0.222837	0.00261643	Disease
Polysaccharide Degradation	Carbohydrates Metabolism; Carbohydrates Metabolism (Metabolic Pathway); generic; generic	20	28	3	10	GBA3;AGL;TREH	0.224091	0.0015983	Metabolic Pathway
PDCD1 -> NF-kB Expression Targets	Protein Tyrosine Phosphatase Expression Biomarkers; Protein Tyrosine Phosphatase Expression Biomarkers (CD Molecules Expression Biomarkers)	32	46	7	15	IFNG;IL2;CARD11;ZAP70;LCK;VAV1;LAT	0.224587	0.00370175	Biomarkers
ADRA2C/ADRB2 -> Vasoconstriction	Adrenergic Receptors/Amine GCPRs; Adrenergic Receptors/Amine GCPRs (GCPR Family); Amine GPCRs; cardiovascular system; cytoskeleton	37	81	6	7	ITPR1;CAV1;HRAS;CALML4;RASL11A;RASGRF1	0.225935	0.00311365	Biological Process
EGFR/ERBB -> STAT Signaling	EGFR (ERBB) Family; EGFR (ERBB) Family (Receptor Kinases/Tyrosine Kinases)	20	28	3	10	EREG;STAT3;STAT5B	0.229116	0.0015983	Signal Processing
mTOR Signaling Activation by Amino Acids	Fundamental Signalings Changed in Aging; Signal Transduction Pathways; Signal Transduction Pathways (Signal Processing); generic; generic	81	275	17	6	GSK3B;SLC7A5;P4HA2;IRS1;AKT1;IGF1;SLC3A2;LAMTOR5;IRS2;SESN2;CALML4;RRAGC;ACE2;SH3BP4;ATF4;SLC1A5;GLS2	0.229282	0.00805687	Biological Process
Mitochondrial Protein Transport	Mitochondrial Biology; Mitochondrial Biology (Cell Process); generic; generic; mitochondria	25	33	2	6	TIMM44;TIMM9	0.230215	0.00106213	Cell Process
Hypertrophic Cardiomyopathy	Cardiomyopathy Hypertrophic; Cardiomyopathy Hypertrophic (Cardiovascular Diseases); cardiovascular system; myocardium; sarcomere	120	513	30	5	IRS1;ITGA2;ITGA5;ITGAD;ITGAL;ITGB7;ITGB8;AKT1;IGF1;IL6;CSRP3;PLCXD1;MAPK14;STAT3;GSK3B;TRAF2;MMP2;SMAD3;PLCE1;beta-dystroglycan;alpha-dystroglycan;TNF;TNFRSF1A;HRAS;EIF4EBP1;NFATC1;CALML4;RASL11A;RASGRF1;MYOZ2	0.231037	0.012848	Disease
BMP Signaling Impairment in Granulosa Cell in POF	Ovarian Insufficiency Primary; Ovarian Insufficiency Primary (Obstetrics/Gynecology Diseases); reproductive system	28	33	3	9	PTX3;HAS2;SMAD3	0.232782	0.00159405	Disease
MSTN/ACVR2/BMPR Expression Targets	Receptors Kinases/Serine/Threonine Kinases Expression Biomarkers; Receptors Kinases/Serine/Threonine Kinases Expression Biomarkers (Expression Biomarkers: Receptor-specific)	22	23	4	17	IL1B;IL6;RUNX2;MYC	0.232906	0.00213789	Biomarkers
Complement Component GPCRs Signaling	Complement Component GPCRs; Complement Component GPCRs (GPCR Class A Rhodopsin-Like)	30	70	6	8	MAPK14;NFATC1;NFATC3;ITPR1;RASGRF1;PLA2G1B	0.233376	0.00313152	Signal Processing
CD19 Expression Targets	CD Molecules Expression Biomarkers; CD Molecules Expression Biomarkers (Expression Biomarkers: Receptor-specific)	36	71	10	14	ITPR1;AKT1;IL2;IL4;IL6;IL10;HRAS;RASL11A;RASGRF1;VAV1	0.233945	0.00522739	Biomarkers
Arachidonic Acid Metabolism	Lipids Metabolism; Lipids Metabolism (Metabolic Pathway); generic; generic	138	255	18	7	PTGIS;ACOT1;CYP4X1;CYP1B1;CYP2A6;CYP3A7;CYP2B6;CYP2E1;CYP4A11;BAAT;EPHX2;GPX8;LTC4S;DHRS4;PLA2G1B;CYP4F2;HPGD;ACOT2	0.236326	0.00861656	Metabolic Pathway
CHRM1 -> IL2 Production	Amine GPCRs; Cholinergic/Nicotinic Acetylcholine Receptors; Muscarinic Receptors/Amine GCPRs; Muscarinic Receptors/Amine GCPRs (GCPR Family); generic; generic	41	134	9	6	ITPR1;MAPKAPK3;PLCE1;IL2;HRAS;PLCXD1;MAPK14;RASL11A;RASGRF1	0.237495	0.00455235	Biological Process
IL6 Promotes Inflammation in Muscular Dystrophies	Muscular Dystrophies; Muscular Dystrophies (Neurological Diseases); Muscular Dystrophies (Neurological Diseases); muscles; musculoskeletal system	39	313	19	6	SERPINE1;CHUK;AKT1;A2M;PTPN11;CEBPB;IL6;CRP;STAT3;CFB;PTX3;SERPIND1;PIAS3;MAPK4;HRAS;RASL11A;SAA1;C9;VAV1	0.238877	0.00885368	Disease
gamma Globulins Expression Targets	CD Molecules Expression Biomarkers; CD Molecules Expression Biomarkers (Expression Biomarkers: Receptor-specific)	48	88	12	13	ITPR1;IL2;BAX;BCL2;HRAS;CARD11;CSF1;NFATC1;NFATC3;RASL11A;RASGRF1;MYC	0.238943	0.00622407	Biomarkers
Local Estrogen Production in Endometriosis	Endometriosis; Endometriosis (Obstetrics/Gynecology Diseases); reproductive system	42	187	12	6	ESR1;ESR2;CEBPB;IL1B;GPER1;STAR;progesterone receptor A;progesterone receptor B;CYP17A1;CYP19A1;VEGFA;WT1	0.239507	0.00592008	Disease
Natural Killer Cell Activation through Integrins and non-ITAM-Containing Receptors	Natural Killer Cell Receptors Signaling; Natural Killer Cell Receptors Signaling (Immunological Pathways); lymphatic system	60	117	8	6	ITGA5;ITGAL;HRAS;RASL11A;ICAM1;CLEC2B;VAV1;LAT	0.240211	0.00407955	Biological Process
FXN Role in Friedreich Ataxia Progression	Friedreich Ataxia; Friedreich Ataxia (Inherited/Rare Diseases); generic; generic; mitochondria	44	66	5	7	FECH;NFS1;NFE2L2;HIF1A;FTH1	0.2417	0.0026137	Disease
AHR Signaling in Treg and Dendritic Cells Function	Aryl Hydrocarbon Receptor Signaling; Aryl Hydrocarbon Receptor Signaling (Receptor Signaling); T-cell Activation and Differentiation; lymphatic system	37	50	4	7	SMAD3;IFNG;IL2;IL10	0.245809	0.00210748	Biological Process
FLT3/KIT/MLL Signaling in Leukemia	Acute Myeloid Leukemia; Acute Myeloid Leukemia (Hematologic Diseases); Acute Myeloid Leukemia (Hematologic Diseases); blood; hematological system	36	50	4	7	KMT2A;FLT3LG;AKT1;HRAS	0.246466	0.00210748	Disease
Caffeine Metabolism	Xenobiotics Metabolism; Xenobiotics Metabolism (Metabolic Pathway); generic; generic	36	87	7	8	CYP4X1;CYP1B1;CYP2A6;CYP3A7;CYP2B6;CYP4F2;XDH	0.247047	0.00362319	Metabolic Pathway
ADRA1 -> Vasoconstriction	Adrenergic Receptors/Amine GCPRs; Adrenergic Receptors/Amine GCPRs (GCPR Family); Amine GPCRs; cardiovascular system; cytoskeleton	29	67	5	7	ITPR1;HRAS;CALML4;RASL11A;RASGRF1	0.250499	0.00261233	Biological Process
HBEGF -> EP300/ETS/ETV/SP1 Expression Targets	HBEGF-EGFR Expression Biomarkers; HBEGF-EGFR Expression Biomarkers (Receptor Tyrosine Kinases Expression Biomarkers)	32	64	9	14	SERPINE1;ITPR1;ETS2;ETV4;HRAS;RASL11A;ERBB3;RASGRF1;VEGFA	0.251582	0.00471945	Biomarkers
HBEGF -> HIF1A Expression Targets	HBEGF-EGFR Expression Biomarkers; HBEGF-EGFR Expression Biomarkers (Receptor Tyrosine Kinases Expression Biomarkers)	34	64	9	14	SERPINE1;ITPR1;AKT1;HRAS;RASL11A;HIF1A;RASGRF1;VAV1;VEGFA	0.251582	0.00471945	Biomarkers
IFNW1/IFNR Expression Target	Interferons Expression Biomarkers; Interferons Expression Biomarkers (Cytokines Expression Biomarkers)	9	9	2	22	TYK2;STAT3	0.25358	0.00107585	Biomarkers
IL31 Expression Targets	Interleukins Expression Biomarkers; Interleukins Expression Biomarkers (Cytokines Expression Biomarkers)	9	9	2	22	TERT;STAT3	0.25358	0.00107585	Biomarkers
EREG -> CTNNB/CTNND Expression Target	EREG-EGFR Expression Biomarkers; EREG-EGFR Expression Biomarkers (Receptor Tyrosine Kinases Expression Biomarkers)	9	9	2	22	CCND1;EREG	0.25358	0.00107585	Biomarkers
AREG -> STAT Expression Targets	AREG-EHFR Expression Biomarkers; AREG-EHFR Expression Biomarkers (Receptor Tyrosine Kinases Expression Biomarkers)	18	24	4	16	IGF1;IL6;STAT3;STAT5B	0.257529	0.00213675	Biomarkers
PLAU -> STAT1 Expression Targets	Urokinase-LYPD Receptor Expression Biomarkers; Urokinase-LYPD Receptor Expression Biomarkers (Expression Biomarkers: Receptor-specific)	16	24	4	16	TYK2;CCNA2;MYC;BIRC5	0.257529	0.00213675	Biomarkers
PTGER2/3 -> Inflammation-Related Expression Targets	Lipid Like GPCRs; Prostaglandin Receptors/Lipid Like GCPRs; Prostaglandin Receptors/Lipid Like GCPRs (GCPR Family); generic; generic	34	102	7	6	BDNF;ITPR1;PLCE1;IL2;IL6;PLCXD1;STAT3	0.257609	0.00359527	Biological Process
Tryptophan Metabolism	Amino Acids Metabolism; Amino Acids Metabolism (Metabolic Pathway); generic; generic	114	307	21	6	METTL4;HADHA;CYP4X1;WARS1;CYP1B1;CYP2A6;CYP3A7;CYP2B6;AOC1;ACAT2;KMO;COMTD1;EHHADH;HAAO;GCDH;ETFBKMT;DHTKD1;NOP2;ALDH3A2;CYP4F2;CAT	0.258282	0.00982226	Metabolic Pathway
Neurons Necrosis Caused by Energy Deficiency	Vasospasm; Vasospasm (Cardiovascular Diseases); nervous system; plasma membrane	35	137	9	6	P2RX1;ATP2C1;ATP1A1;ATP1A2;ATP2B1;ATP2B2;ATP2B4;CALML4;COX3	0.258606	0.00454545	Disease
Androgens Synthesis in Sebocytes	Androgenetic Alopecia; Androgenetic Alopecia (Dermatologic Diseases); integumentary system; mitochondria	37	263	16	6	ACTH;met-enkephalin;STAR;CYP17A1;N-POMC;gamma-MSH;alpha-MSH;corticotropin-like intermediate peptide;gamma-lipotropin;beta-lipotropin;beta-endorphin;beta-MSH;HSD3B1;HSD17B3;CD36;HMGCR	0.259754	0.00762268	Disease
PTGFR -> Vasoconstriction	Lipid Like GPCRs; Prostaglandin Receptors/Lipid Like GCPRs; Prostaglandin Receptors/Lipid Like GCPRs (GCPR Family); cardiovascular system; cytoskeleton	15	35	3	8	PTGFR;ITPR1;CALML4	0.259783	0.00159236	Biological Process
Cochlear Inflammation (Noise-Induced)	Hearing Loss; Hearing Loss (Otolaryngological Diseases); sensory system	15	68	5	7	IL1B;IL6;STAT3;TNF;ICAM1	0.26097	0.00261097	Disease
Histone Ubiquitylation	Histone Modification; Histone Modification (Cell Process); chromosome; generic; generic; nucleus	21	125	5	3	UBE2T;H3C6;UBE2Q1;H3C10;CBX4	0.261639	0.0025355	Cell Process
Lipoyl-Protein Complex Biosynthesis II	Cofactors and Vitamins Metabolism; Cofactors and Vitamins Metabolism (Metabolic Pathway); generic; generic	13	17	2	11	LIAS;FASN	0.262783	0.00107124	Metabolic Pathway
Lipoyl-Protein Complex Biosynthesis I	Cofactors and Vitamins Metabolism; Cofactors and Vitamins Metabolism (Metabolic Pathway); generic; generic	13	17	2	11	LIAS;FASN	0.262783	0.00107124	Metabolic Pathway
Ca2+ Toxicity in Lens Cells	Cataract; Cataract (Ophthalmology/Eye Diseases); endoplasmic reticulum; sensory system	42	120	8	6	ITPR1;PDGFD;ATP2B1;ATP2B2;ATP2B4;CALML4;CAPN10;VIM	0.262784	0.00407332	Disease
B-Cell Receptor -> AP-1 Signaling	B-Cell Receptor/CD Molecules; B-Cell Receptor/CD Molecules (Receptor Signaling)	31	73	6	8	HRAS;RASL11A;CD22;ITPR1;CD40;RASGRF1	0.263546	0.00312663	Signal Processing
HTR1 -> IL6 Production	Amine GPCRs; Serotonin Receptors/Amine GCPRs; Serotonin Receptors/Amine GCPRs (GCPR Family); generic; generic	43	138	9	6	ITPR1;MAPKAPK3;PLCE1;IL6;HRAS;PLCXD1;MAPK14;RASL11A;RASGRF1	0.264072	0.00454316	Biological Process
TGFBR1/AP-1 Signaling	Receptors Kinases/Serine/Threonine Kinases; Receptors Kinases/Serine/Threonine Kinases (Receptor Signaling)	13	17	2	11	JUNB;SMAD3	0.267097	0.00107124	Signal Processing
GABA(A)R -> Membrane Hyperpolarization	GABA Receptors; GABA Receptors (Ligand Gated Ion Channels); Ligand Gated Ion Channels; nerve tissue; nervous system; plasma membrane	4	20	2	10	GABRA4;GABRG2	0.268653	0.00106952	Biological Process
Rett Syndrome	Rett Syndrome; Rett Syndrome (Autistic Disorder); nervous system	28	52	4	7	BDNF;NTRK2;IGFBP3;CALML4	0.269013	0.00210526	Disease
HBEGF -> CREB/MYC Expression Targets	HBEGF-EGFR Expression Biomarkers; HBEGF-EGFR Expression Biomarkers (Receptor Tyrosine Kinases Expression Biomarkers)	49	82	11	13	SERPINE1;ITPR1;MAPKAPK3;HRAS;CCNB1;MAPK14;RASL11A;NOS2;RASGRF1;VEGFA;MYC	0.269555	0.00572023	Biomarkers
CD19 -> JUN/ELK Signaling	Ig-like Cell Adhesion Molecule Family/CD Molecules; Ig-like Cell Adhesion Molecule Family/CD Molecules (Receptor Signaling)	29	59	5	8	HRAS;RASL11A;ITPR1;RASGRF1;VAV1	0.270527	0.00262329	Signal Processing
Graves Ophthalmopathy	Hyperthyroidism; Hyperthyroidism (Endocrine and Metabolic Diseases); sensory system	58	284	17	5	IRS1;ITGAL;AKT1;PDIA4;IFNG;IGF1;CEBPB;CEBPD;IL1B;IL4;IL6;PPARA;STAT3;HAS2;HSD11B1;ICAM1;CD40	0.272714	0.00802265	Disease
Synovial Fibroblast Activation by Citokines in Rheumatoid Arthritis	Rheumatoid Arthritis; Rheumatoid Arthritis (Musculoskeletal System Diseases); Rheumatoid Arthritis (Musculoskeletal System Diseases); bone tissue; cartilage; skeletal system	59	157	10	6	AXIN1;IL1B;MAPK14;GSK3B;TRAF2;TNF;TNFRSF1A;TNFRSF1B;VEGFA;MYC	0.273198	0.0050025	Disease
Potassium Cycling in the Inner Ear (Congenital Deafness)	Hearing Loss; Hearing Loss (Otolaryngological Diseases); plasma membrane; sensory system	32	36	3	8	ATP1A1;ATP2B1;ATP2B2	0.274241	0.00159151	Disease
Complement Cascade Activation by Pentraxins	Systemic Effects in Inflammation; Systemic Effects in Inflammation (Inflammation Pathways); blood; hematological system	29	122	8	6	CFB;PTX3;CFH;MBL2;CRP;C6;C8A;C9	0.276215	0.00406918	Biological Process
F2R/F2RL1 -> Expression Targets in Lymphoid System and Blood	Lymphoid System and Blood; Lymphoid System and Blood (Receptor Signaling with Elevated Expression in Anatomy); blood; hematological system; lymphatic system	50	91	12	13	SERPINE1;TNFSF14;ABCG1;F2R;F3;THBS1;IL1B;IL2;IL10;ARG1;ICAM1;NR1H3	0.276457	0.0062144	Biomarkers
Ritonavir Induced Diabetes	Drug Toxicity Pathways; Drug Toxicity Pathways (Toxicity Pathways); endocrine system	16	34	3	8	IRS1;IRS2;AKT1	0.276842	0.0015932	Pathological Process
Aryl Hydrocarbon Receptor/Tryptophan Metabolites Signaling	Aryl Hydrocarbon Receptor Signaling; Aryl Hydrocarbon Receptor Signaling (Receptor Signaling)	28	31	3	9	CYP1A1;CYP1B1;DAO	0.277929	0.00159574	Signal Processing
Paneth-Cell Function in Crohn's Disease	Crohn's Disease; Crohn's Disease (Gastrointestinal Diseases); Crohn's Disease (Gastrointestinal Diseases); digestive system	27	70	5	7	IL1B;PLA2G1B;STAT3;RIPK2;TLR4	0.280582	0.00260824	Disease
NURF in Chromatin Remodeling	Chromatin Remodeling; Chromatin Remodeling (Cell Process); chromosome; generic; generic; nucleus	15	67	3	4	H3C6;H3C10;RBBP4	0.280788	0.00156576	Cell Process
DNA Replication in DNA Machinery	DNA Machinery; DNA Machinery (Cell Process); generic; generic; nucleus	29	98	4	4	FEN1;CDK12;LIG1;GINS1	0.284425	0.0020555	Cell Process
Glycolysis	Eating Behavior and Metabolism Regulation; Eating Behavior and Metabolism Regulation (Biological Process); generic; generic	36	37	3	8	GCK;ALDOB;PKLR	0.287684	0.00159067	Biological Process
Activin, Inhibin and Follistatin Action on Pituitary Gland	Reproductive Biology; Reproductive Biology (Biological Process); reproductive system	14	21	2	9	SMAD3;FSHB	0.287765	0.00106895	Biological Process
Lysine Metabolsm	Amino Acids Metabolism; Amino Acids Metabolism (Metabolic Pathway); generic; generic	86	138	10	7	HADHA;ACAT2;ODC1;AASS;EHHADH;SUV39H1;GCDH;DHTKD1;ALDH3A2;ESCO2	0.289141	0.00505051	Metabolic Pathway
DDR1 -> NF-kB Signaling	Receptor Kinases/Tyrosine Kinases; Receptor Kinases/Tyrosine Kinases (Receptor Signaling)	14	18	2	11	MAPK14;AKT1	0.289611	0.00107066	Signal Processing
EctodysplasinR -> NF-kB Signaling	TNF Receptor Superfamily/Cytokines Receptors; TNF Receptor Superfamily/Cytokines Receptors (Receptor Signaling)	14	18	2	11	TRAF2;MAPK14	0.289611	0.00107066	Signal Processing
HTR1 -> Vascular Motility	Amine GPCRs; Serotonin Receptors/Amine GCPRs; Serotonin Receptors/Amine GCPRs (GCPR Family); cardiovascular system; cytoskeleton	33	71	5	7	ITPR1;PLCE1;PLCXD1;CALML4;RASGRF1	0.289677	0.00260688	Biological Process
GDNF -> HSF1 Expression Targets	Receptor Tyrosine Kinases Expression Biomarkers; Receptor Tyrosine Kinases Expression Biomarkers (Expression Biomarkers: Receptor-specific)	44	75	10	13	GSK3B;ITGA5;ITPR1;AKT1;TH;HRAS;CCNA2;RASL11A;ICAM1;RASGRF1	0.289818	0.00521648	Biomarkers
Cardiomyocyte Dysfunction	Arrhythmogenic Right Ventricular Dysplasia; Arrhythmogenic Right Ventricular Dysplasia (Cardiovascular Diseases); cardiovascular system; myocardium; plasma membrane; sarcomere	66	288	17	5	ITGA2;ITGA5;ITGAD;ITGAL;ITGB7;ITGB8;CSRP3;MAPK14;TGFB3;LAMA4;lamin C;lamin A;lamin C2;SMAD3;beta-dystroglycan;alpha-dystroglycan;TMPO	0.291881	0.00800754	Disease
FGF1 -> AP-1/CREB/ELK/SRF/MYC Expression Targets	FGF Expression Biomarkers; FGF Expression Biomarkers (Receptor Tyrosine Kinases Expression Biomarkers)	72	118	15	12	SERPINE1;FGF2;PDGFA;ITPR1;MAPKAPK3;TH;IL2;HRAS;MAPK14;RASL11A;NOS2;RASGRF1;VEGFA;HMOX1;MYC	0.291894	0.00767263	Biomarkers
TNFSF13 Expression Targets	TNF Receptor Superfamily Expression Biomarkers; TNF Receptor Superfamily Expression Biomarkers (Expression Biomarkers: Receptor-specific)	43	50	7	14	TRAF2;MAPKAPK3;BCL2;MAPK14;CD80;ICAM1;CD40	0.29359	0.00369393	Biomarkers
UrokinaseR -> ELK/SRF Signaling	LYPD (Urokinase) Receptors; LYPD (Urokinase) Receptors (Receptor Signaling)	30	61	5	8	HRAS;RASL11A;TYK2;ITPR1;RASGRF1	0.293857	0.00262055	Signal Processing
TLR -> ARRB2/NF-kB Signaling	beta-Arrestin-Mediated Receptors Signaling; beta-Arrestin-Mediated Receptors Signaling (Receptor Signaling)	10	32	3	9	CD14;NFKBIZ;TLR3	0.294442	0.0015949	Signal Processing
MDK/PTN Expression Targets	Receptor Tyrosine Kinases Expression Biomarkers; Receptor Tyrosine Kinases Expression Biomarkers (Expression Biomarkers: Receptor-specific)	10	10	2	20	CCND1;STAT3	0.295783	0.00107527	Biomarkers
OipA Signaling in Helicobacter Pylori Infection	Helicobacter Pylori Infection; Helicobacter Pylori Infection (Infectious Diseases); Helicobacter Pylori Infection (Infectious Diseases); digestive system	46	89	6	6	IRF1;ITPR1;AKT1;IKBKB;MAPK14;CALML4	0.295823	0.00310078	Disease
EGF -> TP53 Expression Targets	EGF-EGFR Expression Biomarkers; EGF-EGFR Expression Biomarkers (Receptor Tyrosine Kinases Expression Biomarkers)	54	84	11	13	SERPINE1;MMP2;ITPR1;SFN;HRAS;FAS;EPHA2;MAPK14;RASL11A;RASGRF1;VAV1	0.296685	0.00571429	Biomarkers
CD22 -> NF-kB Expression Targets	CD Molecules Expression Biomarkers; CD Molecules Expression Biomarkers (Expression Biomarkers: Receptor-specific)	28	42	6	14	CARD11;ZAP70;LCK;CD22;VAV1;LAT	0.299345	0.00317797	Biomarkers
Immunoglobulin Class-Switch Recombination Activation	Immunoglobulins Production; Immunoglobulins Production (Immunological Pathways); lymphatic system; nucleus	40	72	5	6	TRAF2;SMAD3;SFN;IL4;CD40	0.299646	0.00260552	Biological Process
Age-Related Cataract	Cataract; Cataract (Ophthalmology/Eye Diseases); plasma membrane; sensory system	52	125	8	6	SOD1;ATP1A1;ATP2B1;ATP2B2;ATP2B4;CALML4;VIM;CAT	0.299665	0.00406298	Disease
Muscarinic Receptor-Mediated Airway Smooth Muscle Contraction	Chronic Obstructive Pulmonary Disease; Chronic Obstructive Pulmonary Disease (Respiratory/Pulmonology Diseases); respiratory system	28	72	5	6	ITPR1;PLCXD1;PLCE1;CALML4;RASGRF1	0.300469	0.00260552	Disease
HMGB1 and IL1B in Neuronal Hyperexcitation	Epileptiform Disorders; Epileptiform Disorders (Neurological Diseases); nerve tissue; nervous system	15	38	3	7	SMPD2;IL1B;TLR4	0.302287	0.00158983	Disease
Cathepsins Role in Periodontitis	Periodontitis; Periodontitis (Infectious Diseases); digestive system	22	38	3	7	MMP2;CD14;CTSK	0.302287	0.00158983	Disease
Leptin -> CD25/IL6/IL10 Production	Ig-like Domain Containing/CD Molecules; Leptin Receptor/Ig-like Domain Containing Receptors; Leptin Receptor/Ig-like Domain Containing Receptors (Nociception Receptors Signaling); generic; generic	10	55	4	7	IL6;IL10;STAT3;STAT5B	0.302747	0.00210194	Biological Process
IL11R -> STAT3 Signaling	Interleukin Receptors/Cytokines Receptors; Interleukin Receptors/Cytokines Receptors (Receptor Signaling); Toll-like Receptors/CD Molecules	6	6	1	16	STAT3	0.307128	0.000538503	Signal Processing
KIT -> STAT Signaling	PDGFR Family; PDGFR Family (Receptor Kinases/Tyrosine Kinases)	6	6	1	16	STAT3	0.307128	0.000538503	Signal Processing
ALK -> STAT Signaling	Receptor Kinases/Tyrosine Kinases; Receptor Kinases/Tyrosine Kinases (Receptor Signaling)	6	6	1	16	STAT3	0.307128	0.000538503	Signal Processing
Corneodesmosomes in Atopic Dermatitis	Atopic Dermatitis; Atopic Dermatitis (Dermatologic Diseases); epidermis; integumentary system	21	22	2	9	DSC1;PKP2	0.307234	0.00106838	Disease
ICAM1 Expression Targets	CD Molecules Expression Biomarkers; Integrins Receptors Expression Biomarkers; Integrins Receptors Expression Biomarkers (Expression Biomarkers: Receptor-specific)	60	102	13	12	GSK3B;ITPR1;AKT1;MAPKAPK3;F3;CEBPB;IL2;HRAS;MAPK14;RASL11A;ICAM1;RASGRF1;MYC	0.30735	0.00669758	Biomarkers
TGFA/AP-1/ATF Expression Targets	TGFA-EGFR Expression Biomarkers; TGFA-EGFR Expression Biomarkers (Receptor Tyrosine Kinases Expression Biomarkers)	64	102	13	12	JAG1;ITPR1;F3;CEBPB;IL1B;TNF;CCND1;HRAS;MAPK14;RASL11A;RASGRF1;VAV1;VEGFA	0.30735	0.00669758	Biomarkers
NODAL/ACVR2B Expression Targets	Receptors Kinases/Serine/Threonine Kinases Expression Biomarkers; Receptors Kinases/Serine/Threonine Kinases Expression Biomarkers (Expression Biomarkers: Receptor-specific)	18	18	3	16	SMAD3;BAX;RUNX2	0.307924	0.00160686	Biomarkers
Capecitabine and Fluorafur Metabolism	Xenobiotics Metabolism; Xenobiotics Metabolism (Metabolic Pathway); generic; generic	42	63	5	7	DPYD;DPYS;UPP1;CYP2A6;UPB1	0.309081	0.0026178	Metabolic Pathway
CD19 -> NF-kB Signaling	Ig-like Cell Adhesion Molecule Family/CD Molecules; Ig-like Cell Adhesion Molecule Family/CD Molecules (Receptor Signaling)	12	19	2	10	AKT1;VAV1	0.312041	0.00107009	Signal Processing
Vitamin B5 (Pantothenate) Metabolism and Biosynthesis of CoA and Holo-ACP	Cofactors and Vitamins Metabolism; Cofactors and Vitamins Metabolism (Metabolic Pathway); Vitamins Biology; generic; generic	35	56	4	7	PANK1;FASN;VNN1;PANK3	0.314334	0.00210084	Biological Process
Lipids Enhance Apoptotic Cell Engulfment and Reduce Inflammation	Efferocytosis; Efferocytosis (Inflammation Resolution); oncogenic; oncogenic; secretory vesicle	36	182	11	6	ABCA1;THBS1;IL1B;IL6;TNF;PPARD;PPARG;CD14;CD36;SREBF1;NR1H3	0.315465	0.00543747	Biological Process
Ca2+ Flux Regulation	Nociception Overview Signaling; Nociception Overview Signaling (Nociception Pathways); nerve tissue; nervous system	146	182	11	6	PTGFR;BDNF;IRS1;ITPR1;NTRK2;P2RX1;kallidin;P2RX7;CALCRL;CALML4;DRD2	0.315465	0.00543747	Biological Process
Actin Cytoskeleton	Cytoskeleton Assembly; Cytoskeleton Assembly (Cell Process); cytoskeleton; generic; generic; plasma membrane	31	103	4	3	RND1;RND3;FLNB;AKT1	0.315538	0.00205023	Cell Process
Myelination Impairement in Phenylketonuria	Phenylketonuria; Phenylketonuria (Endocrine and Metabolic Diseases); Phenylketonuria (Endocrine and Metabolic Diseases); nervous system; plasma membrane	22	39	3	7	SLC7A5;IARS1;HMGCR	0.316367	0.00158898	Disease
N2 Neutrophils in Tumor-Promoting Inflammation and Tumor Progression	Hallmarks of Cancer (10) Tumor-Promoting Inflammation; Hallmarks of Cancer (10) Tumor-Promoting Inflammation (Hallmarks of Cancer); lymphatic system	46	189	12	6	TYK2;AKT1;SMAD3;IL1B;IL6;ARG1;EIF4EBP3;VEGFA;PIK3CA;PREX1;MYC;STAT3	0.320961	0.00591424	Pathological Process
SIRT6 Signaling in Aging	Genomic Instability Associated with Aging; Genomic Instability Associated with Aging (Aging Biology); generic; generic; nucleus	32	165	10	6	lamin C;lamin A;lamin C2;H3C6;CDK1;NFKB1;H3C10;HIF1A;RELB;GADD45B	0.324407	0.00498256	Biological Process
Aldosterone Renal Effects	Steroid Hormones; Steroid Hormones (Hormones Pathways); urinary tract	22	23	2	8	KCNJ1;WNK3	0.325772	0.00106781	Biological Process
Peripheral Tissue Microangiopathy	Diabetic Microangiopathy; Diabetic Microangiopathy (Diabetes Mellitus); cardiovascular system	92	165	10	6	SERPINE1;AKT1;SORD;COL6A1;plasmin;angiostatin;HRAS;ICAM1;HIF1A;VEGFA	0.325784	0.00498256	Disease
Endogenous Peptide Antigen Presentation	Antigen Processing; Antigen Processing (Immunological Pathways); generic; hematological system; plasma membrane; secretory vesicle	16	57	4	7	PSMB7;PSMB9;PSMB10;TAP1	0.325958	0.00209974	Biological Process
Synaptic Exocytosis in Dementia	Frontotemporal Dementia; Frontotemporal Dementia (Neurological Diseases); nervous system; synapse	29	57	4	7	RASGEF1C;HRAS;RASL11A;RASGRF1	0.326665	0.00209974	Disease
TTR Expression Targets	AGER Ligands Expression Biomarkers; AGER Ligands Expression Biomarkers (CD Molecules Expression Biomarkers)	25	35	5	14	AKT1;IL6;CRP;NOS2;TTR	0.326706	0.00265675	Biomarkers
CD247 Expression Targets	CD Molecules Expression Biomarkers; CD Molecules Expression Biomarkers (Expression Biomarkers: Receptor-specific)	36	69	9	13	ITPR1;IL2;HRAS;ZAP70;NFATC1;RASL11A;RASGRF1;VAV1;LAT	0.328088	0.00470711	Biomarkers
AMPK Signaling	Signal Transduction Pathways; Signal Transduction Pathways (Signal Processing); generic; generic; secretory vesicle	61	189	13	6	MLXIPL;SFN;ACACB;CPT1B;HRAS;CALML4;RASL11A;RASGRF1;HMGCR;SREBF1;PPARGC1A;G6PC1;LONP1	0.329289	0.00641026	Signal Processing
Necrosis	Apoptosis and Cell Death; Apoptosis and Cell Death (Cell Process); Inflammation Initiation; generic; generic	93	616	19	3	SMPD2;CTSD;SOD1;NSMAF;SLC25A6;PLA2G1B;TRAF2;TLR3;TLR4;TNF;TNFRSF1A;caspase-3-p12;caspase-3-p17;caspase-8-p10;BCL2;caspase-8-p18;COX3;XDH;CAT	0.337515	0.00775827	Cell Process
Oxytocin Action in Mammary Gland	Lactation Physiology; Lactation Physiology (Biological Process); Peptide and Protein Hormones; integumentary system	18	58	4	6	ITPR1;PLCE1;PLCXD1;CALML4	0.337608	0.00209864	Biological Process
CD72 -> NFATC Expression Targets	CD72 Expression Biomarkers; CD72 Expression Biomarkers (CD Molecules Expression Biomarkers)	9	11	2	18	ZAP70;LCK	0.337613	0.00107469	Biomarkers
EDN1 Expression Targets	Peptide GPCRs Ligands; Peptide GPCRs Ligands (GPCR Ligands Expression Biomarkers)	107	166	20	12	SERPINE1;BDNF;MMP2;PDGFA;ITPR1;MAPKAPK3;PRL;IL6;IL10;CCND1;BCL2;HRAS;MAPK14;RASL11A;ICAM1;CD36;NOS2;HGF;RASGRF1;VEGFA	0.33786	0.01001	Biomarkers
EREG -> STAT Expression Targets	EREG-EGFR Expression Biomarkers; EREG-EGFR Expression Biomarkers (Receptor Tyrosine Kinases Expression Biomarkers)	13	19	3	15	CCND1;EREG;STAT3	0.339016	0.001606	Biomarkers
P-cell Activation	Cells of Gastrointestinal Truct Activation; Cells of Gastrointestinal Truct Activation (Eating Behavior and Metabolism Regulation); digestive system; epithelium	45	94	6	6	TXNIP;ITPR1;ARRDC4;HIF1A;ARRDC3;STAT3	0.339912	0.00309278	Biological Process
Alveolar Epithelial Cell Apoptosis in COPD	Chronic Obstructive Pulmonary Disease; Chronic Obstructive Pulmonary Disease (Respiratory/Pulmonology Diseases); respiratory system	29	223	13	5	FAS;ATF4;DDIT3;DFFB;BAX;TNF;TNFRSF1A;caspase-3-p12;caspase-3-p17;caspase-8-p10;BCL2;caspase-8-p18;CAV1	0.341121	0.00630456	Disease
Purine Metabolism	Nucleotides Metabolism; Nucleotides Metabolism (Metabolic Pathway); generic; generic	178	258	17	6	ADSS1;GDA;NT5E;DCK;ADA;APRT;GART;POLRMT;PDE11A;RRM1;RRM2;ENTPD5;PNP;PKLR;ENTPD8;XDH;HPRT1	0.342527	0.00812231	Metabolic Pathway
Circadian Clock Genes Mutations Cause Insomnia	Aging Related Diseases; Sleep Dysregulation; Sleep Dysregulation (Neurological Diseases); nerve tissue; nervous system	26	41	3	7	ITPR1;PER2;NR1D1	0.343959	0.0015873	Biological Process
Circadian Clock and Sleep Regulation by Melatonin	Amino Acid Derived Hormones; Sleep Regulation; Sleep Regulation (Biological Process); nerve tissue; nervous system	26	41	3	7	ITPR1;PER2;NR1D1	0.343959	0.0015873	Biological Process
NTSR1 Expression Targets	GCPR Family; GCPR Family (Nociception Receptors Signaling); nerve tissue; nervous system	37	131	8	6	ITPR1;JUND;PLCE1;HRAS;PLCXD1;RASL11A;RASGRF1;DRD2	0.344155	0.00405063	Biological Process
Ions Reabsorption Dysregulation in Nephrolithiasis	Urolithiasis; Urolithiasis (Urology/Nephrology Diseases); epithelium; plasma membrane; urinary tract	30	41	3	7	PTH1R;KCNJ1;CALCRL	0.344539	0.0015873	Disease
CD40 -> Expression Targets in Thymus	Lymphoid System and Blood; Lymphoid System and Blood (Receptor Signaling with Elevated Expression in Anatomy); lymphatic system	58	105	13	12	CXCL10;ITGAL;IFNG;TNFRSF11B;IL10;TNF;TNFRSF1A;TNFRSF1B;TNFRSF9;FAS;CD80;CD40;NOS2	0.345863	0.00668724	Biomarkers
IL4R -> STAT Signaling	Interleukin Receptors/Cytokines Receptors; Interleukin Receptors/Cytokines Receptors (Receptor Signaling)	7	7	1	14	IL4	0.348258	0.000538213	Signal Processing
TGFBR -> SMAD1/5/9 Signaling	Receptors Kinases/Serine/Threonine Kinases; Receptors Kinases/Serine/Threonine Kinases (Receptor Signaling)	7	7	1	14	ACVRL1	0.348258	0.000538213	Signal Processing
FLT3LG -> AP-1/CREB/CREBBP Expression Targets	Receptor Tyrosine Kinases Expression Biomarkers; Receptor Tyrosine Kinases Expression Biomarkers (Expression Biomarkers: Receptor-specific)	48	79	10	12	FLT3LG;ITPR1;MAPKAPK3;IFNG;BCL2;HRAS;MAPK14;RASL11A;RASGRF1;BIRC5	0.348885	0.00520562	Biomarkers
Dendritic Spine Morphogenesis and Stabilization	Memory Formation; Memory Formation (Biological Process); nerve tissue; nervous system; plasma membrane	55	95	6	6	BDNF;ABL2;NTRK2;HRAS;CALML4;ARHGEF2	0.349019	0.00309119	Biological Process
CFTR Expression in Epithelial Cells (Class I Mutations)	Cystic Fibrosis; Cystic Fibrosis (Respiratory/Pulmonology Diseases); Cystic Fibrosis (Respiratory/Pulmonology Diseases); respiratory system	34	59	4	6	ITPR1;IL1B;CFTR;MAPK14	0.349985	0.00209754	Disease
Wolfram Syndrome Progression (Hypothesis)	Diabetic Mellitus Syndromes; Wolfram Syndrome; Wolfram Syndrome (Inherited/Rare Diseases); digestive system; endoplasmic reticulum; mitochondria	33	77	5	6	SLC2A2;ERN1;ATF4;BCL2;CALML4	0.350976	0.00259875	Disease
Eosinophil Survival by Cytokine Signaling	Eosinophils Activation; Eosinophils Activation (Myeloid Cells Activation in Inflammation); generic; lymphatic system	86	301	17	5	TRAF2;AKT1;IL27;PTPN11;SFN;IL6;BAX;TNF;TNFRSF1A;IL15RA;BCL2;HRAS;RASL11A;ICAM1;IL1RL1;VEGFA;STAT3	0.354772	0.0079588	Biological Process
Methylases in Histone Methylation Cancer	Hallmarks of Cancer (9) Genome Instability; Hallmarks of Cancer (9) Genome Instability (Hallmarks of Cancer); chromosome; nucleus; oncogenic; oncogenic	32	107	7	6	KMT2A;H3C6;MECOM;SUV39H1;PRDM16;H3C10;KMT2D	0.355301	0.00358607	Pathological Process
AGER -> NF-kB Signaling	Ig-like Cell Adhesion Molecule Family/CD Molecules; Ig-like Cell Adhesion Molecule Family/CD Molecules (Receptor Signaling)	14	21	2	9	AKT1;TTR	0.35638	0.00106895	Signal Processing
NURD in Chromatin Remodeling	Chromatin Remodeling; Chromatin Remodeling (Cell Process); chromosome; generic; generic; nucleus	29	77	3	3	H3C6;H3C10;RBBP4	0.356524	0.00155763	Cell Process
Vascular Motility	Nociception Overview Signaling; Nociception Overview Signaling (Nociception Pathways); cardiovascular system; cytoskeleton	117	170	10	5	PTGFR;ADORA2A;ITPR1;AKT1;kallidin;HRAS;CALCRL;CALML4;RASL11A;RASGRF1	0.358301	0.00497018	Biological Process
Brain Dysfunction in Phenylketonuria	Phenylketonuria; Phenylketonuria (Endocrine and Metabolic Diseases); Phenylketonuria (Endocrine and Metabolic Diseases); mitochondria; nervous system	32	42	3	7	SLC7A5;IDH2;TH	0.358594	0.00158646	Disease
Ca2+ Toxicity in Neurons	Alzheimer's Disease; Alzheimer's Disease (Neurological Diseases); nervous system	63	226	13	5	ITPR1;LCK;PLCXD1;ATP2C1;ATP2B1;ATP2B2;ATP2B4;PLCE1;CALML4;CAPN10;COX3;CAPNS1;CAT	0.358763	0.0062954	Disease
CD80 -> NFATC Expression Targets	CD80 Expression Biomarkers; CD80 Expression Biomarkers (CD Molecules Expression Biomarkers)	47	71	9	12	ITPR1;MAPKAPK3;ZAP70;LCK;MAPK14;CALML4;CD80;VAV1;LAT	0.359907	0.00470219	Biomarkers
CD86 -> NFATC Expression Targets	CD86 Expression Biomarkers; CD86 Expression Biomarkers (CD Molecules Expression Biomarkers)	47	71	9	12	ITPR1;MAPKAPK3;IL6;ZAP70;LCK;MAPK14;CALML4;VAV1;LAT	0.359907	0.00470219	Biomarkers
DRD2 -> TRPC1 Transcription	Amine GPCRs; Dopamine Receptors/Amine GCPRs; Dopamine Receptors/Amine GCPRs (GCPR Family); generic; generic	16	25	2	7	AKT1;DRD2	0.363226	0.00106667	Biological Process
Aldosterone Signaling in Arterial Hypertension	Hypertension Arterial; Hypertension Arterial (Cardiovascular Diseases); epithelium; urinary tract	23	25	2	7	KCNJ1;WNK3	0.363665	0.00106667	Disease
Thromboxane A2 Expression Targets	Lipid like GPCRs Ligands; Lipid like GPCRs Ligands (GPCR Ligands Expression Biomarkers)	37	80	10	12	SERPINE1;ITPR1;F3;IL6;TNF;HRAS;RASL11A;ICAM1;NOS2;RASGRF1	0.36397	0.00520291	Biomarkers
Skin Aging	Aging Related Diseases; Skin Aging; Skin Aging (Dermatologic Diseases); integumentary system	60	265	15	5	TRAF2;DFFB;MMP2;ITPR1;TNF;TNFRSF1A;caspase-3-p12;caspase-3-p17;caspase-8-p10;caspase-8-p18;HRAS;MAPK14;RASL11A;RASGRF1;RASGRP3	0.364473	0.00713606	Biological Process
LDLR -> Expression Targets in Lymphoid System and Blood	Lymphoid System and Blood; Lymphoid System and Blood (Receptor Signaling with Elevated Expression in Anatomy); blood; hematological system; lymphatic system	19	54	7	12	IFNG;ABCG1;ABCA1;IL10;LDLR;PPARG;SCARB1	0.36653	0.00368615	Biomarkers
Leukotriene Effect on Vascular Endothelial Cell Response	Inflammatory Mediators of Systemic Reaction; Inflammatory Mediators of Systemic Reaction (Inflammation Pathways); cardiovascular system; generic	56	134	8	5	TRAF2;ITPR1;TNF;TNFRSF1A;TNFRSF1B;MAPK14;RASGRF1;DOCK11	0.367358	0.00404449	Biological Process
SNCA in Young Onset Parkinson's Disease	Parkinson's Disease; Parkinson's Disease (Neurological Diseases); nervous system	24	97	6	6	TUBB2A;TUBB4B;TH;TUBE1;CAPN10;CAPNS1	0.368228	0.00308801	Disease
Apoptosis Block by BCL2 Family Proteins in Cancer	Hallmarks of Cancer (3): Resisting Cell Death; Hallmarks of Cancer (3): Resisting Cell Death (Hallmarks of Cancer); mitochondria; oncogenic; oncogenic	44	214	13	6	FOXO3;AKT1;SFN;BAX;caspase-3-p12;caspase-3-p17;caspase-8-p10;BCL2;caspase-8-p18;PMAIP1;NFKB1;HIF1A;APAF1	0.36899	0.0063322	Pathological Process
EREG -> HIF1A Expression Target	EREG-EGFR Expression Biomarkers; EREG-EGFR Expression Biomarkers (Receptor Tyrosine Kinases Expression Biomarkers)	33	63	8	12	ITPR1;AKT1;HRAS;RASL11A;EREG;HIF1A;RASGRF1;VAV1	0.371881	0.00419507	Biomarkers
EDNRA/B -> Vascular Motility	GCPR Family; GCPR Family (Nociception Receptors Signaling); Peptide GPCRs; cardiovascular system; cytoskeleton	60	116	7	6	ITPR1;MAPKAPK3;HRAS;MAPK14;CALML4;RASL11A;RASGRF1	0.371935	0.00356961	Biological Process
ADORA1/2A -> Exocytosis	Adenosine Receptors/Nucleotide-like GCPRs; Adenosine Receptors/Nucleotide-like GCPRs (GCPR Family); Nucleotide-like GPCRs; nerve tissue; nervous system; secretory vesicle	24	43	3	6	ADORA2A;SYT7;ATP2B1	0.37202	0.00158562	Biological Process
MGAM Inhibitors	Diabetes Mellitus Type 2; Diabetes Mellitus Type 2 (Diabetes Mellitus); endocrine system	27	43	3	6	SLC2A2;ATP1A1;ATP1A2	0.372605	0.00158562	Disease
TAAR1 -> Neurotransmitter Uptake	Amine GPCRs; GCPR Family; GCPR Family (Nociception Receptors Signaling); nerve tissue; nervous system	26	61	4	6	SLC6A2;ITPR1;PLCE1;PLCXD1	0.372608	0.00209534	Biological Process
Dopamine Mediated Glutamate Release and Glutamate Uptake Circle	Migraine; Migraine (Neurological Diseases); nerve tissue; nervous system; secretory vesicle; synapse	34	61	4	6	SLC38A3;SLC38A1;SLC1A5;GLUL	0.37332	0.00209534	Disease
Trophoblast Damage in Infertility (Hypothesis)	Pregnancy Related Coagulation Disorders; Pregnancy Related Coagulation Disorders (Hematologic Diseases); Pregnancy Related Coagulation Disorders (Hematologic Diseases); reproductive system	17	61	4	6	APOH;C6;C8A;C9	0.37332	0.00209534	Disease
Dentin Formation in Rothmund-Thomson Syndrome	Caries Dentis; Caries Dentis (Infectious Diseases); dental enamel; digestive system	9	9	1	11	RUNX2	0.373697	0.000537634	Disease
PLG -> AP-1/CREB/ELK/SRF/SP1 Expression Targets	F2R GPCRs Ligands; F2R GPCRs Ligands (GPCR Ligands Expression Biomarkers)	66	125	15	11	ITPR1;MAPKAPK3;F2R;F3;THBS1;PLCE1;IL1B;angiostatin;TNF;HRAS;PLCXD1;MAPK14;RASL11A;RASGRF1;plasmin	0.375297	0.00764526	Biomarkers
AngiopoietinR -> AP-1 Signaling	Receptor Kinases/Tyrosine Kinases; Receptor Kinases/Tyrosine Kinases (Receptor Signaling)	38	68	5	7	HRAS;MAPK14;RASL11A;ITPR1;RASGRF1	0.377441	0.00261097	Signal Processing
TRRAP/TIP60 in Chromatin Remodeling	Chromatin Remodeling; Chromatin Remodeling (Cell Process); chromosome; generic; generic; nucleus	33	113	4	3	ITPR1;H3C6;ACTB;H3C10	0.37837	0.00203978	Cell Process
PDGFB -> FOXO3A Expression Target	PDGF-PDGFR Ligands Expression Biomarkers; PDGF-PDGFR Ligands Expression Biomarkers (Receptor Tyrosine Kinases Expression Biomarkers)	9	12	2	16	FOXO3;AKT1	0.378656	0.00107411	Biomarkers
BTC -> STAT Expression Targets	BTC-EGFR Expression Biomarkers; BTC-EGFR Expression Biomarkers (Receptor Tyrosine Kinases Expression Biomarkers)	12	12	2	16	CCND1;STAT3	0.378656	0.00107411	Biomarkers
Tricarboxylic Acid Cycle	Carboxylic Acids Metabolism; Carboxylic Acids Metabolism (Metabolic Pathway); Electron Transport Chain; generic; generic	55	85	6	7	PCK2;DHTKD1;IDH2;IDH3B;SDHA;PKLR	0.380748	0.0031072	Metabolic Pathway
NTS Expression Targets	Peptide GPCRs Ligands; Peptide GPCRs Ligands (GPCR Ligands Expression Biomarkers)	43	90	11	12	ITPR1;IFNG;TH;PLCE1;IL1B;TNF;CCND1;HRAS;PLCXD1;RASL11A;RASGRF1	0.381638	0.00569653	Biomarkers
X-Linked Ichthyosis	Ichthyosis; Ichthyosis (Dermatologic Diseases); integumentary system	19	26	2	7	FOSL2;JUND	0.382105	0.0010661	Disease
Th2-Cell Function in Ulcerative Colitis	Ulcerative Colitis; Ulcerative Colitis (Gastrointestinal Diseases); Ulcerative Colitis (Gastrointestinal Diseases); digestive system	74	306	17	5	ITPR1;AKT1;IFNG;IL2;IL4;IL10;CARD11;LCK;MAPK14;HRAS;ZAP70;NFATC1;NFATC3;CD3E;RASL11A;CD80;LAT	0.382454	0.00794021	Disease
Macroautophagy Decline	Intracellular Transport; Intracellular Transport (Cell Process); generic; generic; secretory vesicle	28	48	2	4	HMOX1;BCL2	0.382803	0.00105374	Cell Process
Dopamine Metabolism in Parkinson's Disease	Parkinson's Disease; Parkinson's Disease (Neurological Diseases); nervous system	34	62	4	6	TH;STX19;DRD2;DRD5	0.384966	0.00209424	Disease
ER Associated Protein Degradation in Vesicular Transport	Golgi apparatus; Intracellular Transport; Intracellular Transport (Cell Process); endoplasmic reticulum; generic; generic; secretory vesicle	26	81	3	3	PSMB7;PSMB9;PSMB10	0.386657	0.0015544	Cell Process
IL31R -> STAT Signaling	Interleukin Receptors/Cytokines Receptors; Interleukin Receptors/Cytokines Receptors (Receptor Signaling)	8	8	1	12	STAT3	0.386954	0.000537924	Signal Processing
IL9R -> STAT Signaling	Interleukin Receptors/Cytokines Receptors; Interleukin Receptors/Cytokines Receptors (Receptor Signaling)	8	8	1	12	STAT3	0.386954	0.000537924	Signal Processing
IL21R -> STAT Signaling	Interleukin Receptors/Cytokines Receptors; Interleukin Receptors/Cytokines Receptors (Receptor Signaling)	8	8	1	12	STAT3	0.386954	0.000537924	Signal Processing
UrokinaseR -> STAT Signaling	LYPD (Urokinase) Receptors; LYPD (Urokinase) Receptors (Receptor Signaling)	7	8	1	12	TYK2	0.386954	0.000537924	Signal Processing
Mitochondrial Dysfunction in Alzheimer's Disease	Alzheimer's Disease; Alzheimer's Disease (Neurological Diseases); mitochondria; nervous system	79	193	11	5	ACAT2;SOD1;HADHB;CYP1B1;BAX;caspase-3-p12;caspase-3-p17;BCL2;CALML4;COX3;CAT	0.387835	0.00540806	Disease
AREG -> HIF1A Expression Targets	AREG-EHFR Expression Biomarkers; AREG-EHFR Expression Biomarkers (Receptor Tyrosine Kinases Expression Biomarkers)	34	64	8	12	ITPR1;AKT1;IL1B;HRAS;RASL11A;HIF1A;RASGRF1;VAV1	0.389067	0.00419287	Biomarkers
Folate Biosynthesis	Cofactors and Vitamins Metabolism; Cofactors and Vitamins Metabolism (Metabolic Pathway); generic; generic	63	70	5	7	GART;FTCD;GGH;SHMT2;MTHFD1L	0.392001	0.00260824	Metabolic Pathway
Intraflagellar Transport: BBSome Interaction	Intracellular Transport; Intracellular Transport (Cell Process); cytoskeleton; generic; generic	35	49	2	4	CEP290;SHMT2	0.392629	0.00105319	Cell Process
NCAM1 -> CREB/ELK/SRF/MYC Signaling	Fybronectin Type III Domain Containing/Cytokines Receptors; Ig-like Cell Adhesion Molecule Family/CD Molecules; Ig-like Cell Adhesion Molecule Family/CD Molecules (Receptor Signaling)	17	38	3	7	HRAS;RASL11A;MYC	0.393684	0.00158983	Signal Processing
PTGER1/4 -> Vascular Motility	Lipid Like GPCRs; Prostaglandin Receptors/Lipid Like GCPRs; Prostaglandin Receptors/Lipid Like GCPRs (GCPR Family); cardiovascular system; cytoskeleton	36	100	6	5	ITPR1;PLCE1;HRAS;PLCXD1;CALML4;RASL11A	0.394759	0.00308325	Biological Process
Vascular Endothelial Cell Activation by NO	Vascular System Response; Vascular System Response (Inflammation Pathways); cardiovascular system	76	214	12	5	SERPINE1;AKT1;SLC7A1;F3;CAV1;CALML4;NOS2;SOD1;KDR;VEGFA;S1PR2;PLA2G1B	0.399301	0.00584226	Biological Process
IL7R -> FOXO/NF-kB Signaling	Interleukin Receptors/Cytokines Receptors; Interleukin Receptors/Cytokines Receptors (Receptor Signaling)	16	23	2	8	FOXO3;AKT1	0.399658	0.00106781	Signal Processing
IL23R -> STAT3/NF-kB Signaling	Interleukin Receptors/Cytokines Receptors; Interleukin Receptors/Cytokines Receptors (Receptor Signaling)	16	23	2	8	AKT1;STAT3	0.399658	0.00106781	Signal Processing
Acute Cytotoxic CD8+T-Cell Response against Melanocytes	Vitiligo; Vitiligo (Dermatologic Diseases); Vitiligo (Dermatologic Diseases); epidermis; integumentary system	67	252	14	5	ITPR1;AKT1;IFNG;IL2;CARD11;LCK;HRAS;ZAP70;NFATC1;NFATC3;CD3E;CALML4;RASL11A;LAT	0.399953	0.00669856	Disease
Sperm Motility Impairement in Testicular Male Infertility	Testicular Male Infertility; Testicular Male Infertility (Urology/Nephrology Diseases); reproductive system	33	45	3	6	ALB;ATP2B4;CFTR	0.400432	0.00158395	Disease
Hypoxia Inhibits mTOR Signaling	Fundamental Signalings Changed in Aging; Fundamental Signalings Changed in Aging (Aging Biology); generic; generic; mitochondria	63	139	8	5	SFN;DCK;EIF4EBP1;GCK;DDIT4;HIF1A;COX3;ENTPD8	0.406277	0.00403429	Biological Process
Hyperosmotic Stress in Diabetic Neuropathy	Diabetic Neuropathy; Diabetic Neuropathy (Diabetes Mellitus); nervous system	20	64	4	6	ATP1A1;PLCE1;PLCXD1;SORD	0.408169	0.00209205	Disease
MHC2-Mediated Antigen Presentation	Antigen Processing; Antigen Processing (Immunological Pathways); generic; hematological system; mitochondria; secretory vesicle	17	83	5	6	IFNG;LGMN;CASP14;CAPN5;ATG4A	0.411195	0.00259067	Biological Process
PTGER2/3 -> Vascular Motility	Lipid Like GPCRs; Prostaglandin Receptors/Lipid Like GCPRs; Prostaglandin Receptors/Lipid Like GCPRs (GCPR Family); cardiovascular system; cytoskeleton	34	83	5	6	ITPR1;AKT1;PLCE1;PLCXD1;CALML4	0.411195	0.00259067	Biological Process
B-Cell Differentiation Inhibition by Dioxin	Aryl Hydrocarbon Receptor Signaling; Toxicity Pathways; Toxicity Pathways (Pathological Process); lymphatic system	22	43	3	6	CIITA;CYP1A1;IL4	0.411479	0.00158562	Pathological Process
Acetylcholine Expression Targets	Amine GPCRs Ligand; Amine GPCRs Ligand (GPCR Ligands Expression Biomarkers)	60	110	13	11	BDNF;ITPR1;MAPKAPK3;TH;PLCE1;IL2;TNF;HRAS;PLCXD1;MAPK14;RASL11A;RASGRF1;VEGFA	0.411745	0.00667009	Biomarkers
POMC Activation in Keratinocytes	Skin Aging; Skin Aging (Dermatologic Diseases); integumentary system	13	197	11	5	ACTH;met-enkephalin;MMP2;N-POMC;gamma-MSH;alpha-MSH;corticotropin-like intermediate peptide;gamma-lipotropin;beta-lipotropin;beta-endorphin;beta-MSH	0.414003	0.00539745	Disease
Astrocyte Dysfunction and GABA Signaling Deficiency	Epileptiform Disorders; Epileptiform Disorders (Neurological Diseases); nerve tissue; nervous system; synapse	31	121	7	5	GLUL;GABRA4;GABRG2;SLC38A3;STX19;SLC38A1;GLS2	0.414882	0.00356053	Disease
Mannose Metabolism	Carbohydrates Metabolism; Carbohydrates Metabolism (Metabolic Pathway); generic; generic	50	72	5	6	HKDC1;ALDOB;ALDOC;SORD;KHK	0.415713	0.00260552	Metabolic Pathway
Immunoglobulin Class-Switch Recombination via Alternative End-Joining	Immunoglobulins Production; Immunoglobulins Production (Immunological Pathways); lymphatic system; nucleus	17	28	2	7	SFN;LIG1	0.417816	0.00106496	Biological Process
DRD1/3 -> Potassium Uptake	Amine GPCRs; Dopamine Receptors/Amine GCPRs; Dopamine Receptors/Amine GCPRs (GCPR Family); generic; generic; plasma membrane	16	28	2	7	KCNJ9;ABCC9	0.417816	0.00106496	Biological Process
Dysgenesis of the Anterior Segment of the Eye in Glaucoma	Glaucoma; Glaucoma (Ophthalmology/Eye Diseases); sensory system	14	28	2	7	CYP1B1;TH	0.418264	0.00106496	Disease
Hyper IgM Syndrome	Hyper IgM Syndrome; Hyper IgM Syndrome (Immune System Diseases); blood; lymphatic system	19	28	2	7	TRAF2;CD40	0.418264	0.00106496	Disease
GDF5/BMPR2/ACVR2 Expression Targets	Receptors Kinases/Serine/Threonine Kinases Expression Biomarkers; Receptors Kinases/Serine/Threonine Kinases Expression Biomarkers (Expression Biomarkers: Receptor-specific)	13	13	2	15	RUNX2;VEGFA	0.418594	0.00107354	Biomarkers
FGF7 -> RUNX Expression Targets	FGF Expression Biomarkers; FGF Expression Biomarkers (Receptor Tyrosine Kinases Expression Biomarkers)	21	48	6	12	ITPR1;HRAS;RUNX2;RASL11A;RASGRF1;VEGFA	0.419921	0.0031679	Biomarkers

## Sheet: Table S2
Name	Description	Object Type	Total Connectivity
perfluorononanoic acid		Small Molecule	179
PI3K	phosphatidylinositol 3-kinase	Functional Class	15217
hydroxymethylglutaryl-CoA reductase (NADPH)		Functional Class	517
insulin-like growth factor		Functional Class	3594
SREBF1	sterol regulatory element binding transcription factor 1	Protein	4362
PPARA	peroxisome proliferator activated receptor alpha	Protein	10926
PDPK1	3-phosphoinositide dependent protein kinase 1	Protein	2967
HOXB7	homeobox B7	Protein	594
PPARG	peroxisome proliferator activated receptor gamma	Protein	16720
HOXC5	homeobox C5	Protein	91
IGF1	insulin like growth factor 1	Protein	12838
MIR34A	microRNA 34a	Protein	4236
FAS	Fas cell surface death receptor	Protein	8656
SHBG	sex hormone binding globulin	Protein	1768
DDIT3	DNA damage inducible transcript 3	Protein	5281
TNF	tumor necrosis factor	Protein	37214
FASLG	Fas ligand	Protein	5782
G6PC1	glucose-6-phosphatase catalytic subunit 1	Protein	2094
IRS1	insulin receptor substrate 1	Protein	3536
AKT1	AKT serine/threonine kinase 1	Protein	23783
RAG1	recombination activating 1	Protein	797
ZEB2	zinc finger E-box binding homeobox 2	Protein	2120
SERBP1	SERPINE1 mRNA binding protein 1	Protein	350
RAG2	recombination activating 2	Protein	543
VIM	vimentin	Protein	8496
HMGCR	3-hydroxy-3-methylglutaryl-CoA reductase	Protein	4820
IFNG	interferon gamma	Protein	20390
ZEB1	zinc finger E-box binding homeobox 1	Protein	3865
HOXA5	homeobox A5	Protein	958
BCL2	BCL2 apoptosis regulator	Protein	15259
CYP2B6	cytochrome P450 family 2 subfamily B member 6	Protein	2130
IL4	interleukin 4	Protein	12621
ADIPOQ	adiponectin, C1Q and collagen domain containing	Protein	7895
TF	transferrin	Protein	3931
